# Supplementary material for: Pyroptosis patterns influence the clinical outcome and immune microenvironment characterization in HPV-positive head and neck squamous cell carcinoma
Source: Infect Agent Cancer. 2023 May 23;18:30. doi: 10.1186/s13027-023-00507-w (PMC10207749; doi:10.1186/s13027-023-00507-w)
Supplement: Supplementary file 2 — Additional file 2: Table S1 The primer sequences for qRT-PCR. Table S2 The activation states of biological pathways in pyroptosis subtypes by GSVA enrichment analysis. Table S3 Functional annotation of the differentially expressed genes between the two pyroptosis subtypes. Table S4 Prognostic analysis of 66 pyroptosis-related genes using a univariate Cox regression analysis. Table S5 The output results of the neural network model. Table S6 Correlation between tumor-infiltrating immune cells and Pyroscore. [file 13027_2023_507_MOESM2_ESM.xlsx]

## Sheet: S1
Table S1: The primer sequences for qRT-PCR.
Gene	Primer Sequence
GZMB	F: 5'-AGCCTGCACCAAAGTCTCAA-3'
	R: 5'-TTTCATTACAGCGGGGGCTT-3'
LAG3	F: 5'-GCGGGGACTTCTCGCTATG-3'
	R: 5'-GGCTCTGAGAGATCCTGGGG-3'
NKG7	F: 5'-GATGTTCTGCCTGATTGCTTTG-3'
	R: 5'-GGACAAGGACAAGAGAGATGG-3'
PRF1	F: 5'-CGCTTCTACAGTTTCCATGTGG-3'
	R: 5'-TGCCGTAGTTGGAGATAAGCC-3'
GZMA	F: 5'-GGAGGACTCACAATAGTGCATCTTGG-3'
	R: 5'-GAAGAATATAGACACCAGGCCCACG-3'
GZMH	F: 5'-CAGCAGAGCCACTGAGATTT-3'
	R: 5'-TACCTTGGGCTACGTCCTTA-3'
GAPDH	F: 5'-TCGGAGTCAACGGATTTGGTC-3'
	R: 5'-GCCATGGGTGGAATCATATTGG-3'

## Sheet: S2
Table S2: The activation states of biological pathways in distinct pyroptosis subtype by GSVA enrichment analysis
Pathway	logFC	AveExpr	t	P.Value	adj.P.Val	B
KEGG_GRAFT_VERSUS_HOST_DISEASE	-0.599164	0.00970287	-11.9199	2.6824e-23	4.19699e-21	42.3557
KEGG_ANTIGEN_PROCESSING_AND_PRESENTATION	-0.513549	0.00147529	-11.8316	4.58687e-23	4.19699e-21	41.8282
KEGG_ALLOGRAFT_REJECTION	-0.610489	0.0103356	-11.7381	8.0974e-23	4.93941e-21	41.2693
KEGG_AUTOIMMUNE_THYROID_DISEASE	-0.566935	0.00929767	-11.5573	2.43101e-22	1.11219e-20	40.1882
KEGG_TYPE_I_DIABETES_MELLITUS	-0.531795	0.00980079	-11.3381	9.20571e-22	3.36929e-20	38.8788
KEGG_CYTOSOLIC_DNA_SENSING_PATHWAY	-0.321483	-0.0122562	-10.2125	8.31371e-19	2.53568e-17	32.1865
KEGG_PRIMARY_IMMUNODEFICIENCY	-0.507358	0.0103622	-9.85091	7.25946e-18	1.89783e-16	30.0563
KEGG_NATURAL_KILLER_CELL_MEDIATED_CYTOTOXICITY	-0.317628	0.00856803	-9.79334	1.02377e-17	2.34187e-16	29.7185
KEGG_INTESTINAL_IMMUNE_NETWORK_FOR_IGA_PRODUCTION	-0.447684	-0.000355736	-8.79136	3.77731e-15	7.68053e-14	23.9126
KEGG_SYSTEMIC_LUPUS_ERYTHEMATOSUS	-0.432002	0.00111102	-8.73162	5.34544e-15	9.78216e-14	23.5718
KEGG_ASTHMA	-0.455542	0.00324922	-8.01482	3.25034e-13	5.40739e-12	19.5432
KEGG_LEISHMANIA_INFECTION	-0.325037	0.00341738	-7.82487	9.45748e-13	1.44227e-11	18.4969
KEGG_TOLL_LIKE_RECEPTOR_SIGNALING_PATHWAY	-0.21292	0.00885323	-6.80123	2.48386e-10	3.4965e-09	13.0504
KEGG_HEMATOPOIETIC_CELL_LINEAGE	-0.286867	0.0103655	-6.4012	1.98247e-09	2.59138e-08	11.0261
KEGG_VIRAL_MYOCARDITIS	-0.253261	0.0104991	-6.30869	3.17554e-09	3.66297e-08	10.5676
KEGG_CELL_ADHESION_MOLECULES_CAMS	-0.249047	0.00986665	-6.30702	3.2026e-09	3.66297e-08	10.5594
KEGG_T_CELL_RECEPTOR_SIGNALING_PATHWAY	-0.216623	0.00869645	-6.10941	8.654e-09	9.31578e-08	9.59289
KEGG_PRION_DISEASES	-0.195182	0.00560157	-6.03303	1.265e-08	1.28609e-07	9.22413
KEGG_RIG_I_LIKE_RECEPTOR_SIGNALING_PATHWAY	-0.19495	0.000821369	-5.95106	1.8956e-08	1.82576e-07	8.83148
KEGG_CYTOKINE_CYTOKINE_RECEPTOR_INTERACTION	-0.214384	0.0109689	-5.91963	2.21173e-08	2.02373e-07	8.68181
KEGG_NOD_LIKE_RECEPTOR_SIGNALING_PATHWAY	-0.187882	0.00467154	-5.09192	1.07789e-06	9.39305e-06	4.92474
KEGG_CHEMOKINE_SIGNALING_PATHWAY	-0.171526	0.00405254	-5.02406	1.45865e-06	1.21333e-05	4.6337
KEGG_TIGHT_JUNCTION	0.130815	0.00962497	4.90719	2.44121e-06	1.94236e-05	4.13882
KEGG_WNT_SIGNALING_PATHWAY	0.136184	-0.00031976	4.88986	2.6331e-06	2.00774e-05	4.06617
KEGG_BIOSYNTHESIS_OF_UNSATURATED_FATTY_ACIDS	0.164769	-0.0232101	4.71955	5.48876e-06	3.94648e-05	3.36187
KEGG_B_CELL_RECEPTOR_SIGNALING_PATHWAY	-0.179728	0.00665751	-4.71454	5.60702e-06	3.94648e-05	3.34145
KEGG_JAK_STAT_SIGNALING_PATHWAY	-0.149559	0.0140407	-4.69144	6.18582e-06	4.19261e-05	3.2474
KEGG_TERPENOID_BACKBONE_BIOSYNTHESIS	0.254345	-0.00802787	4.59345	9.35016e-06	6.111e-05	2.85223
KEGG_GAP_JUNCTION	0.151477	-0.000624764	4.52275	1.25515e-05	7.8108e-05	2.57097
KEGG_THYROID_CANCER	0.157728	0.00626197	4.51793	1.28046e-05	7.8108e-05	2.55192
KEGG_VASOPRESSIN_REGULATED_WATER_REABSORPTION	0.148042	-0.00311976	4.48955	1.43974e-05	8.49912e-05	2.44003
KEGG_MELANOGENESIS	0.115816	0.00481275	4.03056	8.92994e-05	0.000503992	0.706377
KEGG_SULFUR_METABOLISM	-0.187447	-0.00207182	-4.02179	9.2345e-05	0.000503992	0.674677
KEGG_METABOLISM_OF_XENOBIOTICS_BY_CYTOCHROME_P450	0.188589	0.00391771	4.01815	9.36379e-05	0.000503992	0.661537
KEGG_LONG_TERM_DEPRESSION	0.11098	-0.000209086	3.94312	0.000124458	0.000650735	0.39288
KEGG_APOPTOSIS	-0.119782	0.00239879	-3.89591	0.000148576	0.000755262	0.22588
KEGG_DRUG_METABOLISM_CYTOCHROME_P450	0.178191	0.00822081	3.78661	0.000222576	0.00108424	-0.154404
KEGG_STARCH_AND_SUCROSE_METABOLISM	0.125903	0.0083745	3.78347	0.000225143	0.00108424	-0.165177
KEGG_STEROID_HORMONE_BIOSYNTHESIS	0.156149	0.013387	3.71156	0.000292367	0.00137187	-0.410382
KEGG_GLYCOSPHINGOLIPID_BIOSYNTHESIS_LACTO_AND_NEOLACTO_SERIES	0.135681	-0.000484819	3.63232	0.000388273	0.00173302	-0.676053
KEGG_TYROSINE_METABOLISM	0.119759	0.00941493	3.62038	0.000405083	0.001765	-0.715687
KEGG_AXON_GUIDANCE	0.110907	-0.00262809	3.51657	0.000582986	0.00248108	-1.05553
KEGG_ERBB_SIGNALING_PATHWAY	0.104778	0.00736651	3.31749	0.00114678	0.00456547	-1.68383
KEGG_PENTOSE_AND_GLUCURONATE_INTERCONVERSIONS	0.15864	0.00711891	3.31727	0.0011476	0.00456547	-1.68449
KEGG_BASAL_CELL_CARCINOMA	0.123198	-0.00156485	3.23943	0.00148344	0.00577594	-1.92163
KEGG_GLYCOSAMINOGLYCAN_BIOSYNTHESIS_KERATAN_SULFATE	0.154741	-0.00376321	3.18445	0.00177349	0.00676143	-2.08617
KEGG_O_GLYCAN_BIOSYNTHESIS	0.145652	0.00331702	3.13994	0.00204599	0.00749099	-2.21758
KEGG_BASE_EXCISION_REPAIR	-0.154112	-0.00284466	-3.13983	0.00204672	0.00749099	-2.21791
KEGG_PROTEASOME	-0.18611	-0.0217733	-3.10663	0.00227476	0.00816237	-2.31486
KEGG_COMPLEMENT_AND_COAGULATION_CASCADES	-0.126847	0.00366537	-3.08312	0.00245027	0.00850321	-2.38299
KEGG_NITROGEN_METABOLISM	0.114422	0.01184	3.08152	0.00246268	0.00850321	-2.38762
KEGG_GLYCOSYLPHOSPHATIDYLINOSITOL_GPI_ANCHOR_BIOSYNTHESIS	0.13099	-0.0051446	3.04294	0.00277948	0.00932509	-2.49837
KEGG_ADHERENS_JUNCTION	0.119843	0.00889966	3.04028	0.00280262	0.00932509	-2.50596
KEGG_RETINOL_METABOLISM	0.125828	0.016863	2.99244	0.00325094	0.0106236	-2.64147
KEGG_TGF_BETA_SIGNALING_PATHWAY	0.111631	-0.0046242	2.98653	0.00331072	0.0106292	-2.65809
KEGG_STEROID_BIOSYNTHESIS	0.160899	0.00386536	2.91212	0.00415457	0.0128862	-2.86473
KEGG_GLUTATHIONE_METABOLISM	0.117873	-0.0125526	2.87844	0.00459788	0.0140235	-2.95674
KEGG_DRUG_METABOLISM_OTHER_ENZYMES	0.109346	0.0110611	2.85178	0.00497899	0.014937	-3.02889
KEGG_DNA_REPLICATION	-0.182374	0.0103868	-2.83862	0.00517766	0.0152824	-3.0643
KEGG_LYSOSOME	-0.100216	-0.00383889	-2.81847	0.00549573	0.0159638	-3.11821
KEGG_ALPHA_LINOLENIC_ACID_METABOLISM	0.116487	0.00255097	2.74813	0.00675089	0.0190064	-3.30372
KEGG_LINOLEIC_ACID_METABOLISM	0.122291	0.0111439	2.68156	0.00817291	0.022323	-3.47538
KEGG_GLYCOSPHINGOLIPID_BIOSYNTHESIS_GANGLIO_SERIES	-0.126545	-0.00138539	-2.60806	0.0100531	0.0266626	-3.66048
KEGG_CITRATE_CYCLE_TCA_CYCLE	0.115547	-0.0153762	2.44794	0.0155545	0.0363103	-4.04744

## Sheet: S3
Table S3: Functional annotation of the differentially expressed genes between the two pyroptosis subypes.
Go terms											KEGG pathways
ONTOLOGY	ID	Description	GeneRatio	BgRatio	pvalue	p.adjust	qvalue	geneID	Count		ID	Description	GeneRatio	BgRatio	pvalue	p.adjust	qvalue	geneID	Count
BP	GO:0042110	T cell activation	31/107	487/18723	3.67231e-24	7.31156e-21	5.43888e-21	LAG3/CCL5/CD8A/IFNG/CD7/ZNF683/SLA2/IRF1/HAVCR2/SIRPG/CD3D/CD2/RASAL3/CD3E/CD74/WAS/HLA-DQA1/CORO1A/HLA-DMA/ITGAL/HLA-DRA/HLA-DMB/RAC2/LCP1/CD48/HLA-DPA1/HLA-DOA/CD27/F2RL1/HLA-DRB1/VCAM1	31		hsa05330	Allograft rejection	12/69	38/8112	1.19804e-16	1.50953e-14	9.71043e-15	GZMB/PRF1/IFNG/HLA-DQA1/HLA-DMA/HLA-DRA/HLA-DMB/HLA-DPA1/HLA-F/HLA-B/HLA-DOA/HLA-DRB1	12
BP	GO:0002449	lymphocyte mediated immunity	24/107	350/18723	1.8514e-19	1.29229e-16	9.61301e-17	GZMB/LAG3/CD8A/PRF1/SLA2/HAVCR2/CD96/CD74/C1QB/WAS/HLA-DQA1/CORO1A/HLA-DMA/HLA-DRA/HLA-DMB/C1QA/C1QC/HLA-DPA1/HLA-F/HLA-B/HLA-DOA/CD27/HLA-DRB1/C8G	24		hsa05332	Graft-versus-host disease	12/69	42/8112	4.76698e-16	2.75907e-14	1.77484e-14	GZMB/PRF1/IFNG/HLA-DQA1/HLA-DMA/HLA-DRA/HLA-DMB/HLA-DPA1/HLA-F/HLA-B/HLA-DOA/HLA-DRB1	12
BP	GO:0002443	leukocyte mediated immunity	26/107	440/18723	1.9472e-19	1.29229e-16	9.61301e-17	GZMB/LAG3/CD8A/PRF1/SLA2/HAVCR2/CD96/CD74/C1QB/WAS/HLA-DQA1/CORO1A/HLA-DMA/HLA-DRA/HLA-DMB/RAC2/C1QA/C1QC/HLA-DPA1/HLA-F/HLA-B/HLA-DOA/CD27/F2RL1/HLA-DRB1/C8G	26		hsa04940	Type I diabetes mellitus	12/69	43/8112	6.56922e-16	2.75907e-14	1.77484e-14	GZMB/PRF1/IFNG/HLA-DQA1/HLA-DMA/HLA-DRA/HLA-DMB/HLA-DPA1/HLA-F/HLA-B/HLA-DOA/HLA-DRB1	12
BP	GO:0050863	regulation of T cell activation	22/107	329/18723	1.21051e-17	6.02534e-15	4.48209e-15	LAG3/CCL5/IFNG/ZNF683/IRF1/HAVCR2/SIRPG/CD2/RASAL3/CD3E/CD74/HLA-DQA1/CORO1A/HLA-DMA/HLA-DRA/HLA-DMB/RAC2/HLA-DPA1/HLA-DOA/CD27/HLA-DRB1/VCAM1	22		hsa04658	Th1 and Th2 cell differentiation	14/69	92/8112	1.95396e-14	6.15496e-13	3.95933e-13	IFNG/CD3D/IL2RB/CD247/STAT1/CD3E/HLA-DQA1/HLA-DMA/HLA-DRA/HLA-DMB/HLA-DPA1/IL2RG/HLA-DOA/HLA-DRB1	14
BP	GO:0002460	adaptive immune response based on somatic recombination of immune receptors built from immunoglobulin superfamily domains	21/107	356/18723	9.03055e-16	3.59596e-13	2.67494e-13	CD8A/PRF1/SLA2/HAVCR2/CD74/C1QB/WAS/HLA-DQA1/HLA-DMA/HLA-DRA/HLA-DMB/C1QA/C1QC/HLA-DPA1/CXCL13/HLA-F/HLA-B/HLA-DOA/CD27/HLA-DRB1/C8G	21		hsa04612	Antigen processing and presentation	13/69	78/8112	5.34621e-14	1.12621e-12	7.24461e-13	CD8A/IFNG/CD74/TAP1/HLA-DQA1/HLA-DMA/HLA-DRA/HLA-DMB/HLA-DPA1/HLA-F/HLA-B/HLA-DOA/HLA-DRB1	13
BP	GO:0007159	leukocyte cell-cell adhesion	21/107	371/18723	2.05974e-15	6.83491e-13	5.08431e-13	LAG3/CCL5/IFNG/IRF1/HAVCR2/SIRPG/RASAL3/CD3E/CD74/HLA-DQA1/CORO1A/HLA-DMA/ITGAL/HLA-DRA/HLA-DMB/RAC2/HLA-DPA1/HLA-DOA/CD27/HLA-DRB1/VCAM1	21		hsa05416	Viral myocarditis	12/69	60/8112	5.36289e-14	1.12621e-12	7.24461e-13	PRF1/HLA-DQA1/HLA-DMA/ITGAL/HLA-DRA/HLA-DMB/RAC2/HLA-DPA1/HLA-F/HLA-B/HLA-DOA/HLA-DRB1	12
BP	GO:0050870	positive regulation of T cell activation	17/107	216/18723	5.6034e-15	1.59377e-12	1.18556e-12	CCL5/IFNG/HAVCR2/SIRPG/RASAL3/CD3E/CD74/HLA-DQA1/CORO1A/HLA-DMA/HLA-DRA/HLA-DMB/HLA-DPA1/HLA-DOA/CD27/HLA-DRB1/VCAM1	17		hsa04659	Th17 cell differentiation	14/69	108/8112	1.95599e-13	3.52078e-12	2.26483e-12	IFNG/CD3D/IL2RB/CD247/STAT1/CD3E/HLA-DQA1/HLA-DMA/HLA-DRA/HLA-DMB/HLA-DPA1/IL2RG/HLA-DOA/HLA-DRB1	14
BP	GO:0002478	antigen processing and presentation of exogenous peptide antigen	10/107	38/18723	9.99984e-15	2.48871e-12	1.85129e-12	CD74/TAP1/HLA-DQA1/HLA-DMA/HLA-DRA/HLA-DMB/HLA-DPA1/HLA-F/HLA-DOA/HLA-DRB1	10		hsa05320	Autoimmune thyroid disease	11/69	53/8112	4.23148e-13	6.66459e-12	4.28716e-12	GZMB/PRF1/HLA-DQA1/HLA-DMA/HLA-DRA/HLA-DMB/HLA-DPA1/HLA-F/HLA-B/HLA-DOA/HLA-DRB1	11
BP	GO:1903039	positive regulation of leukocyte cell-cell adhesion	17/107	239/18723	3.00144e-14	6.59747e-12	4.90769e-12	CCL5/IFNG/HAVCR2/SIRPG/RASAL3/CD3E/CD74/HLA-DQA1/CORO1A/HLA-DMA/HLA-DRA/HLA-DMB/HLA-DPA1/HLA-DOA/CD27/HLA-DRB1/VCAM1	17		hsa05169	Epstein-Barr virus infection	16/69	202/8112	7.232e-12	1.01248e-10	6.51303e-11	CXCL10/CD3D/CD247/STAT1/CD3E/TAP1/HLA-DQA1/HLA-DMA/ITGAL/HLA-DRA/HLA-DMB/HLA-DPA1/HLA-F/HLA-B/HLA-DOA/HLA-DRB1	16
BP	GO:0019882	antigen processing and presentation	13/107	106/18723	3.35664e-14	6.59747e-12	4.90769e-12	CD8A/CD74/TAP1/WAS/HLA-DQA1/HLA-DMA/HLA-DRA/HLA-DMB/HLA-DPA1/HLA-F/HLA-B/HLA-DOA/HLA-DRB1	13		hsa04514	Cell adhesion molecules	14/69	149/8112	1.74689e-11	2.16625e-10	1.39349e-10	CD8A/PDCD1/CD2/HLA-DQA1/HLA-DMA/ITGAL/HLA-DRA/HLA-DMB/HLA-DPA1/HLA-F/HLA-B/HLA-DOA/HLA-DRB1/VCAM1	14
BP	GO:0022409	positive regulation of cell-cell adhesion	18/107	284/18723	3.64501e-14	6.59747e-12	4.90769e-12	CCL5/IFNG/HAVCR2/SIRPG/RASAL3/CD3E/CD74/HLA-DQA1/CORO1A/HLA-DMA/HLA-DRA/HLA-DMB/HLA-DPA1/CXCL13/HLA-DOA/CD27/HLA-DRB1/VCAM1	18		hsa05150	Staphylococcus aureus infection	12/69	96/8112	1.89117e-11	2.16625e-10	1.39349e-10	C1QB/HLA-DQA1/HLA-DMA/ITGAL/HLA-DRA/HLA-DMB/C1QA/C1QC/HLA-DPA1/HLA-DOA/HLA-DRB1/DSG1	12
BP	GO:0048002	antigen processing and presentation of peptide antigen	11/107	62/18723	5.00144e-14	8.0154e-12	5.96245e-12	CD74/TAP1/HLA-DQA1/HLA-DMA/HLA-DRA/HLA-DMB/HLA-DPA1/HLA-F/HLA-B/HLA-DOA/HLA-DRB1	11		hsa04640	Hematopoietic cell lineage	12/69	99/8112	2.74399e-11	2.88119e-10	1.8534e-10	CD8A/CD7/CD3D/CD2/CD3E/HLA-DQA1/HLA-DMA/HLA-DRA/HLA-DMB/HLA-DPA1/HLA-DOA/HLA-DRB1	12
BP	GO:1903037	regulation of leukocyte cell-cell adhesion	19/107	336/18723	5.23356e-14	8.0154e-12	5.96245e-12	LAG3/CCL5/IFNG/IRF1/HAVCR2/SIRPG/RASAL3/CD3E/CD74/HLA-DQA1/CORO1A/HLA-DMA/HLA-DRA/HLA-DMB/HLA-DPA1/HLA-DOA/CD27/HLA-DRB1/VCAM1	19		hsa05321	Inflammatory bowel disease	10/69	65/8112	1.24854e-10	1.21012e-09	7.78442e-10	IFNG/STAT1/HLA-DQA1/HLA-DMA/HLA-DRA/HLA-DMB/HLA-DPA1/IL2RG/HLA-DOA/HLA-DRB1	10
BP	GO:0019884	antigen processing and presentation of exogenous antigen	10/107	47/18723	1.04973e-13	1.49286e-11	1.1105e-11	CD74/TAP1/HLA-DQA1/HLA-DMA/HLA-DRA/HLA-DMB/HLA-DPA1/HLA-F/HLA-DOA/HLA-DRB1	10		hsa05323	Rheumatoid arthritis	11/69	93/8112	2.59785e-10	2.33806e-09	1.50402e-09	CCL5/IFNG/HLA-DQA1/HLA-DMA/ITGAL/HLA-DRA/HLA-DMB/HLA-DPA1/HLA-DOA/LTB/HLA-DRB1	11
BP	GO:0002696	positive regulation of leukocyte activation	20/107	409/18723	1.6182e-13	2.1479e-11	1.59776e-11	CCL5/IFNG/HAVCR2/SIRPG/CD2/RASAL3/CD3E/CD74/HLA-DQA1/CORO1A/HLA-DMA/HLA-DRA/HLA-DMB/HLA-DPA1/HLA-F/HLA-DOA/CD27/F2RL1/HLA-DRB1/VCAM1	20		hsa05322	Systemic lupus erythematosus	12/69	136/8112	1.18077e-09	9.91847e-09	6.3803e-09	IFNG/C1QB/HLA-DQA1/HLA-DMA/HLA-DRA/HLA-DMB/C1QA/C1QC/HLA-DPA1/HLA-DOA/HLA-DRB1/C8G	12
BP	GO:0050867	positive regulation of cell activation	20/107	420/18723	2.6513e-13	3.29921e-11	2.45419e-11	CCL5/IFNG/HAVCR2/SIRPG/CD2/RASAL3/CD3E/CD74/HLA-DQA1/CORO1A/HLA-DMA/HLA-DRA/HLA-DMB/HLA-DPA1/HLA-F/HLA-DOA/CD27/F2RL1/HLA-DRB1/VCAM1	20		hsa05166	Human T-cell leukemia virus 1 infection	14/69	222/8112	3.58019e-09	2.8194e-08	1.81365e-08	CD3D/IL2RB/CD3E/HLA-DQA1/HLA-DMA/ITGAL/HLA-DRA/HLA-DMB/HLA-DPA1/HLA-F/IL2RG/HLA-B/HLA-DOA/HLA-DRB1	14
BP	GO:0022407	regulation of cell-cell adhesion	20/107	448/18723	8.74572e-13	1.02428e-10	7.61934e-11	LAG3/CCL5/IFNG/IRF1/HAVCR2/SIRPG/RASAL3/CD3E/CD74/HLA-DQA1/CORO1A/HLA-DMA/HLA-DRA/HLA-DMB/HLA-DPA1/CXCL13/HLA-DOA/CD27/HLA-DRB1/VCAM1	20		hsa05310	Asthma	7/69	31/8112	5.27866e-09	3.91242e-08	2.51676e-08	HLA-DQA1/HLA-DMA/HLA-DRA/HLA-DMB/HLA-DPA1/HLA-DOA/HLA-DRB1	7
BP	GO:0002399	MHC class II protein complex assembly	7/107	16/18723	1.78913e-12	1.87482e-10	1.39463e-10	HLA-DQA1/HLA-DMA/HLA-DRA/HLA-DMB/HLA-DPA1/HLA-DOA/HLA-DRB1	7		hsa05140	Leishmaniasis	9/69	77/8112	1.38949e-08	9.72644e-08	6.25678e-08	IFNG/STAT1/HLA-DQA1/HLA-DMA/HLA-DRA/HLA-DMB/HLA-DPA1/HLA-DOA/HLA-DRB1	9
BP	GO:0002503	peptide antigen assembly with MHC class II protein complex	7/107	16/18723	1.78913e-12	1.87482e-10	1.39463e-10	HLA-DQA1/HLA-DMA/HLA-DRA/HLA-DMB/HLA-DPA1/HLA-DOA/HLA-DRB1	7		hsa05164	Influenza A	12/69	171/8112	1.62562e-08	1.07804e-07	6.93478e-08	CCL5/IFNG/CXCL10/STAT1/HLA-DQA1/HLA-DMA/HLA-DRA/HLA-DMB/HLA-DPA1/HLA-DOA/HLA-DRB1/PRSS3	12
BP	GO:0051251	positive regulation of lymphocyte activation	18/107	362/18723	2.27127e-12	2.26105e-10	1.68193e-10	CCL5/IFNG/HAVCR2/SIRPG/RASAL3/CD3E/CD74/HLA-DQA1/CORO1A/HLA-DMA/HLA-DRA/HLA-DMB/HLA-DPA1/HLA-F/HLA-DOA/CD27/HLA-DRB1/VCAM1	18		hsa04145	Phagosome	11/69	152/8112	4.98695e-08	3.14178e-07	2.02103e-07	TAP1/HLA-DQA1/CORO1A/HLA-DMA/HLA-DRA/HLA-DMB/HLA-DPA1/HLA-F/HLA-B/HLA-DOA/HLA-DRB1	11
BP	GO:0019886	antigen processing and presentation of exogenous peptide antigen via MHC class II	8/107	30/18723	4.599e-12	4.36029e-10	3.2435e-10	CD74/HLA-DQA1/HLA-DMA/HLA-DRA/HLA-DMB/HLA-DPA1/HLA-DOA/HLA-DRB1	8		hsa04650	Natural killer cell mediated cytotoxicity	10/69	131/8112	1.29491e-07	7.76944e-07	4.99788e-07	GZMB/PRF1/IFNG/HCST/CD247/ITGAL/RAC2/CD48/HLA-B/RAET1L	10
BP	GO:0002501	peptide antigen assembly with MHC protein complex	7/107	18/18723	4.93062e-12	4.46221e-10	3.31932e-10	HLA-DQA1/HLA-DMA/HLA-DRA/HLA-DMB/HLA-DPA1/HLA-DOA/HLA-DRB1	7		hsa04061	Viral protein interaction with cytokine and cytokine receptor	9/69	100/8112	1.40416e-07	8.04203e-07	5.17324e-07	CCL5/CXCL10/CXCR3/CXCL9/CCL4L2/IL2RB/CXCL13/IL2RG/CXCL11	9
BP	GO:0045785	positive regulation of cell adhesion	19/107	437/18723	5.50788e-12	4.76791e-10	3.54672e-10	CCL5/IFNG/HAVCR2/SIRPG/RASAL3/CD3E/CD74/HLA-DQA1/CORO1A/HLA-DMA/HLA-DRA/HLA-DMB/HLA-DPA1/CXCL13/HLA-DOA/CD27/SPOCK2/HLA-DRB1/VCAM1	19		hsa04672	Intestinal immune network for IgA production	7/69	49/8112	1.52804e-07	8.37099e-07	5.38485e-07	HLA-DQA1/HLA-DMA/HLA-DRA/HLA-DMB/HLA-DPA1/HLA-DOA/HLA-DRB1	7
BP	GO:0002396	MHC protein complex assembly	7/107	19/18723	7.77032e-12	6.44613e-10	4.79511e-10	HLA-DQA1/HLA-DMA/HLA-DRA/HLA-DMB/HLA-DPA1/HLA-DOA/HLA-DRB1	7		hsa05152	Tuberculosis	11/69	180/8112	2.81984e-07	1.48042e-06	9.52314e-07	IFNG/STAT1/CD74/HLA-DQA1/CORO1A/HLA-DMA/HLA-DRA/HLA-DMB/HLA-DPA1/HLA-DOA/HLA-DRB1	11
BP	GO:0002495	antigen processing and presentation of peptide antigen via MHC class II	8/107	34/18723	1.40001e-11	1.11496e-09	8.29393e-10	CD74/HLA-DQA1/HLA-DMA/HLA-DRA/HLA-DMB/HLA-DPA1/HLA-DOA/HLA-DRB1	8		hsa05145	Toxoplasmosis	9/69	112/8112	3.74202e-07	1.88598e-06	1.2132e-06	IFNG/STAT1/HLA-DQA1/HLA-DMA/HLA-DRA/HLA-DMB/HLA-DPA1/HLA-DOA/HLA-DRB1	9
BP	GO:0019724	B cell mediated immunity	14/107	210/18723	1.56906e-11	1.20154e-09	8.93794e-10	SLA2/CD74/C1QB/HLA-DQA1/HLA-DMA/HLA-DRA/HLA-DMB/C1QA/C1QC/HLA-DPA1/HLA-DOA/CD27/HLA-DRB1/C8G	14		hsa04062	Chemokine signaling pathway	11/69	192/8112	5.40087e-07	2.61734e-06	1.68367e-06	CCL5/CXCL10/CXCR3/CXCL9/CCL4L2/CXCR6/STAT1/WAS/RAC2/CXCL13/CXCL11	11
BP	GO:0002504	antigen processing and presentation of peptide or polysaccharide antigen via MHC class II	8/107	36/18723	2.31146e-11	1.70449e-09	1.26792e-09	CD74/HLA-DQA1/HLA-DMA/HLA-DRA/HLA-DMB/HLA-DPA1/HLA-DOA/HLA-DRB1	8		hsa04060	Cytokine-cytokine receptor interaction	13/69	295/8112	9.24977e-07	4.31656e-06	2.77673e-06	CCL5/IFNG/CXCL10/CXCR3/CXCL9/CCL4L2/CXCR6/IL2RB/CXCL13/IL2RG/CXCL11/LTB/CD27	13
BP	GO:0034341	response to interferon-gamma	12/107	141/18723	2.78811e-11	1.98255e-09	1.47476e-09	CCL5/IFNG/GBP4/IRF1/STAT1/GBP5/CD74/WAS/UBD/HLA-DPA1/GBP1/IFITM1	12		hsa05142	Chagas disease	8/69	102/8112	2.10354e-06	9.46595e-06	6.08921e-06	CCL5/IFNG/CD3D/CD247/CD3E/C1QB/C1QA/C1QC	8
BP	GO:0016064	immunoglobulin mediated immune response	13/107	207/18723	1.83906e-10	1.26261e-08	9.3922e-09	CD74/C1QB/HLA-DQA1/HLA-DMA/HLA-DRA/HLA-DMB/C1QA/C1QC/HLA-DPA1/HLA-DOA/CD27/HLA-DRB1/C8G	13		hsa05340	Primary immunodeficiency	5/69	38/8112	1.5523e-05	6.74449e-05	4.33856e-05	CD8A/CD3D/CD3E/TAP1/IL2RG	5
BP	GO:1903131	mononuclear cell differentiation	17/107	426/18723	3.04125e-10	2.01838e-08	1.50142e-08	LAG3/CD8A/IFNG/ZNF683/IRF1/CD3D/CD2/CD3E/CD74/HLA-DRA/UBD/HLA-B/HLA-DOA/CD27/F2RL1/HLA-DRB1/VCAM1	17		hsa05168	Herpes simplex virus 1 infection	14/69	495/8112	5.68603e-05	0.000238813	0.000153623	CCL5/IFNG/STAT1/CD74/TAP1/HLA-DQA1/HLA-DMA/HLA-DRA/HLA-DMB/HLA-DPA1/HLA-F/HLA-B/HLA-DOA/HLA-DRB1	14
BP	GO:0001906	cell killing	12/107	188/18723	7.97574e-10	5.12249e-08	3.81048e-08	GZMB/LAG3/PRF1/IFNG/HAVCR2/GNLY/CORO1A/HLA-DRA/HLA-F/HLA-B/F2RL1/HLA-DRB1	12		hsa05235	PD-L1 expression and PD-1 checkpoint pathway in cancer	6/69	89/8112	0.000101346	0.000411922	0.000264979	IFNG/PDCD1/CD3D/CD247/STAT1/CD3E	6
BP	GO:0002285	lymphocyte activation involved in immune response	12/107	194/18723	1.14321e-09	7.11293e-08	5.29112e-08	IFNG/ZNF683/HAVCR2/CD74/CORO1A/ITGAL/HLA-DRA/HLA-DMB/LCP1/HLA-F/F2RL1/HLA-DRB1	12		hsa04620	Toll-like receptor signaling pathway	6/69	104/8112	0.000239481	0.000914381	0.000588199	CCL5/CXCL10/CXCL9/CCL4L2/STAT1/CXCL11	6
BP	GO:0031424	keratinization	8/107	58/18723	1.32001e-09	7.96406e-08	5.92426e-08	SPRR1B/SPRR1A/SPRR2D/SPRR2E/SPRR2F/SPRR2A/IVL/SPRR2B	8		hsa04660	T cell receptor signaling pathway	6/69	104/8112	0.000239481	0.000914381	0.000588199	CD8A/IFNG/PDCD1/CD3D/CD247/CD3E	6
BP	GO:0019221	cytokine-mediated signaling pathway	17/107	472/18723	1.45074e-09	8.49533e-08	6.31946e-08	CCL5/IFNG/IRF1/CXCL10/CXCR3/CXCL9/CXCR6/IL2RB/STAT1/CD74/AIM2/CXCL13/IL2RG/CXCL11/IFITM1/F2RL1/MMP12	17		hsa05143	African trypanosomiasis	4/69	37/8112	0.000256253	0.000949643	0.000610881	IFNG/IDO1/F2RL1/VCAM1	4
BP	GO:0001909	leukocyte mediated cytotoxicity	10/107	124/18723	2.29888e-09	1.30773e-07	9.72789e-08	GZMB/LAG3/PRF1/HAVCR2/CORO1A/HLA-DRA/HLA-F/HLA-B/F2RL1/HLA-DRB1	10		hsa04623	Cytosolic DNA-sensing pathway	4/69	63/8112	0.0019578	0.00704809	0.00453386	CCL5/CXCL10/CCL4L2/AIM2	4
BP	GO:0031343	positive regulation of cell killing	8/107	63/18723	2.60501e-09	1.40379e-07	1.04424e-07	LAG3/PRF1/IFNG/HLA-DRA/HLA-F/HLA-B/F2RL1/HLA-DRB1	8		hsa05170	Human immunodeficiency virus 1 infection	7/69	212/8112	0.00205948	0.00720818	0.00463684	CD3D/CD247/CD3E/TAP1/RAC2/HLA-F/HLA-B	7
BP	GO:0030217	T cell differentiation	13/107	257/18723	2.61264e-09	1.40379e-07	1.04424e-07	LAG3/CD8A/IFNG/ZNF683/IRF1/CD3D/CD2/CD3E/CD74/HLA-DRA/HLA-DOA/CD27/HLA-DRB1	13		hsa04668	TNF signaling pathway	5/69	112/8112	0.00255407	0.00869764	0.00559498	CCL5/IRF1/CXCL10/MMP9/VCAM1	5
BP	GO:0009615	response to virus	15/107	367/18723	2.67926e-09	1.40379e-07	1.04424e-07	CCL5/PRF1/IFNG/IRF1/CXCL10/CXCL9/STAT1/TRIM22/AIM2/GBP1/IFI44L/IFITM1/F2RL1/IFI44/MMP12	15		hsa05133	Pertussis	4/69	76/8112	0.00388233	0.012873	0.00828086	IRF1/C1QB/C1QA/C1QC	4
BP	GO:0002683	negative regulation of immune system process	16/107	434/18723	3.3212e-09	1.69552e-07	1.26125e-07	LAG3/SLA2/IRF1/HAVCR2/PDCD1/CD96/CST7/TBC1D10C/CD74/C1QC/GBP1/HLA-F/HLA-B/HLA-DOA/HLA-DRB1/MMP12	16		hsa04621	NOD-like receptor signaling pathway	6/69	184/8112	0.00460626	0.0148818	0.00957306	CCL5/GBP4/STAT1/GBP5/AIM2/GBP1	6
BP	GO:0006959	humoral immune response	14/107	317/18723	3.52933e-09	1.75672e-07	1.30678e-07	IFNG/PDCD1/CXCL10/CXCL9/GNLY/C1QB/C1QA/C1QC/CXCL13/CXCL11/HLA-DRB1/PRSS3/PI3/C8G	14		hsa04610	Complement and coagulation cascades	4/69	85/8112	0.00578709	0.0182293	0.0117265	C1QB/C1QA/C1QC/C8G	4
BP	GO:0051607	defense response to virus	13/107	265/18723	3.78368e-09	1.79364e-07	1.33424e-07	PRF1/IFNG/IRF1/CXCL10/CXCL9/STAT1/TRIM22/AIM2/GBP1/IFI44L/IFITM1/F2RL1/MMP12	13		hsa05162	Measles	5/69	139/8112	0.00641973	0.0197289	0.0126911	CD3D/IL2RB/STAT1/CD3E/IL2RG	5
BP	GO:0140546	defense response to symbiont	13/107	265/18723	3.78368e-09	1.79364e-07	1.33424e-07	PRF1/IFNG/IRF1/CXCL10/CXCL9/STAT1/TRIM22/AIM2/GBP1/IFI44L/IFITM1/F2RL1/MMP12	13		hsa05144	Malaria	3/69	50/8112	0.00867785	0.0260336	0.0167467	IFNG/ITGAL/VCAM1	3
BP	GO:0042129	regulation of T cell proliferation	11/107	171/18723	3.87853e-09	1.79585e-07	1.33589e-07	CCL5/IRF1/HAVCR2/RASAL3/CD3E/CORO1A/HLA-DMB/RAC2/HLA-DPA1/HLA-DRB1/VCAM1	11		hsa05163	Human cytomegalovirus infection	6/69	225/8112	0.0119248	0.0349426	0.0224777	CCL5/CCL4L2/TAP1/RAC2/HLA-F/HLA-B	6
BP	GO:0031341	regulation of cell killing	9/107	99/18723	5.21698e-09	2.32245e-07	1.72761e-07	LAG3/PRF1/IFNG/HAVCR2/HLA-DRA/HLA-F/HLA-B/F2RL1/HLA-DRB1	9		hsa05171	Coronavirus disease - COVID-19	6/69	232/8112	0.0137129	0.0392688	0.0252606	CXCL10/STAT1/C1QB/C1QA/C1QC/C8G	6
BP	GO:0002831	regulation of response to biotic stimulus	14/107	327/18723	5.24914e-09	2.32245e-07	1.72761e-07	LAG3/CCL5/IRF1/HAVCR2/CD96/STAT1/GBP5/AIM2/HLA-F/HLA-B/APOE/F2RL1/HLA-DRB1/MMP12	14		hsa04670	Leukocyte transendothelial migration	4/69	114/8112	0.0158793	0.0444621	0.0286014	ITGAL/RAC2/MMP9/VCAM1	4
BP	GO:0002366	leukocyte activation involved in immune response	13/107	275/18723	5.90755e-09	2.55694e-07	1.90204e-07	IFNG/ZNF683/HAVCR2/CD74/CORO1A/ITGAL/HLA-DRA/HLA-DMB/RAC2/LCP1/HLA-F/F2RL1/HLA-DRB1	13		hsa05020	Prion disease	6/69	273/8112	0.0280765	0.0769052	0.0494712	CCL5/C1QB/RAC2/C1QA/C1QC/C8G	6
BP	GO:0050670	regulation of lymphocyte proliferation	12/107	225/18723	6.14249e-09	2.60206e-07	1.93561e-07	CCL5/IRF1/HAVCR2/RASAL3/CD3E/CD74/CORO1A/HLA-DMB/RAC2/HLA-DPA1/HLA-DRB1/VCAM1	12
BP	GO:0019883	antigen processing and presentation of endogenous antigen	6/107	26/18723	6.34393e-09	2.63141e-07	1.95744e-07	CD74/TAP1/HLA-DRA/HLA-F/HLA-B/HLA-DRB1	6
BP	GO:0032944	regulation of mononuclear cell proliferation	12/107	227/18723	6.78468e-09	2.7568e-07	2.05071e-07	CCL5/IRF1/HAVCR2/RASAL3/CD3E/CD74/CORO1A/HLA-DMB/RAC2/HLA-DPA1/HLA-DRB1/VCAM1	12
BP	GO:0002263	cell activation involved in immune response	13/107	279/18723	7.024e-09	2.79695e-07	2.08058e-07	IFNG/ZNF683/HAVCR2/CD74/CORO1A/ITGAL/HLA-DRA/HLA-DMB/RAC2/LCP1/HLA-F/F2RL1/HLA-DRB1	13
BP	GO:0002697	regulation of immune effector process	14/107	339/18723	8.3017e-09	3.24092e-07	2.41083e-07	LAG3/IFNG/ZNF683/HAVCR2/CD96/CD74/WAS/HLA-DRA/HLA-DMB/RAC2/HLA-F/HLA-B/F2RL1/HLA-DRB1	14
BP	GO:0045580	regulation of T cell differentiation	10/107	146/18723	1.12354e-08	4.30187e-07	3.20005e-07	LAG3/IFNG/ZNF683/IRF1/CD2/CD74/HLA-DRA/HLA-DOA/CD27/HLA-DRB1	10
BP	GO:0070663	regulation of leukocyte proliferation	12/107	245/18723	1.59192e-08	5.9802e-07	4.44852e-07	CCL5/IRF1/HAVCR2/RASAL3/CD3E/CD74/CORO1A/HLA-DMB/RAC2/HLA-DPA1/HLA-DRB1/VCAM1	12
BP	GO:0002286	T cell activation involved in immune response	9/107	114/18723	1.81986e-08	6.70988e-07	4.9913e-07	IFNG/HAVCR2/CD74/ITGAL/HLA-DRA/HLA-DMB/LCP1/F2RL1/HLA-DRB1	9
BP	GO:0042098	T cell proliferation	11/107	199/18723	1.88828e-08	6.83559e-07	5.08482e-07	CCL5/IRF1/HAVCR2/RASAL3/CD3E/CORO1A/HLA-DMB/RAC2/HLA-DPA1/HLA-DRB1/VCAM1	11
BP	GO:0071346	cellular response to interferon-gamma	9/107	118/18723	2.46329e-08	8.75788e-07	6.51476e-07	CCL5/IFNG/GBP4/IRF1/STAT1/GBP5/WAS/HLA-DPA1/GBP1	9
BP	GO:0030098	lymphocyte differentiation	14/107	374/18723	2.8604e-08	9.99133e-07	7.43229e-07	LAG3/CD8A/IFNG/ZNF683/IRF1/CD3D/CD2/CD3E/CD74/HLA-DRA/HLA-DOA/CD27/HLA-DRB1/VCAM1	14
BP	GO:0070661	leukocyte proliferation	13/107	318/18723	3.31796e-08	1.13898e-06	8.47254e-07	CCL5/IRF1/HAVCR2/RASAL3/CD3E/CD74/CORO1A/HLA-DMB/RAC2/HLA-DPA1/F2RL1/HLA-DRB1/VCAM1	13
BP	GO:0018149	peptide cross-linking	6/107	35/18723	4.29002e-08	1.4477e-06	1.07691e-06	SPOCK2/SPRR1B/SPRR1A/SPRR2E/PI3/IVL	6
BP	GO:0045088	regulation of innate immune response	11/107	218/18723	4.82536e-08	1.60121e-06	1.1911e-06	LAG3/CCL5/IRF1/HAVCR2/CD96/GBP5/AIM2/HLA-F/HLA-B/APOE/MMP12	11
BP	GO:0045619	regulation of lymphocyte differentiation	10/107	174/18723	5.99093e-08	1.94371e-06	1.44587e-06	LAG3/IFNG/ZNF683/IRF1/CD2/CD74/HLA-DRA/HLA-DOA/CD27/HLA-DRB1	10
BP	GO:0002483	antigen processing and presentation of endogenous peptide antigen	5/107	19/18723	6.05273e-08	1.94371e-06	1.44587e-06	TAP1/HLA-DRA/HLA-F/HLA-B/HLA-DRB1	5
BP	GO:1902105	regulation of leukocyte differentiation	12/107	279/18723	6.67073e-08	2.10816e-06	1.56821e-06	LAG3/IFNG/ZNF683/IRF1/CD2/CD74/HLA-DRA/C1QC/HLA-B/HLA-DOA/CD27/HLA-DRB1	12
BP	GO:0050671	positive regulation of lymphocyte proliferation	9/107	137/18723	9.02255e-08	2.80686e-06	2.08795e-06	CCL5/HAVCR2/RASAL3/CD3E/CD74/CORO1A/HLA-DMB/HLA-DPA1/VCAM1	9
BP	GO:0046651	lymphocyte proliferation	12/107	288/18723	9.42926e-08	2.88825e-06	2.1485e-06	CCL5/IRF1/HAVCR2/RASAL3/CD3E/CD74/CORO1A/HLA-DMB/RAC2/HLA-DPA1/HLA-DRB1/VCAM1	12
BP	GO:0032946	positive regulation of mononuclear cell proliferation	9/107	138/18723	9.60655e-08	2.89798e-06	2.15573e-06	CCL5/HAVCR2/RASAL3/CD3E/CD74/CORO1A/HLA-DMB/HLA-DPA1/VCAM1	9
BP	GO:0030216	keratinocyte differentiation	9/107	139/18723	1.02232e-07	3.03798e-06	2.25987e-06	SPRR1B/SPRR1A/SPRR2D/SPRR2E/SPRR2F/SCEL/SPRR2A/IVL/SPRR2B	9
BP	GO:0032943	mononuclear cell proliferation	12/107	291/18723	1.05532e-07	3.08992e-06	2.29851e-06	CCL5/IRF1/HAVCR2/RASAL3/CD3E/CD74/CORO1A/HLA-DMB/RAC2/HLA-DPA1/HLA-DRB1/VCAM1	12
BP	GO:0042102	positive regulation of T cell proliferation	8/107	101/18723	1.13664e-07	3.27978e-06	2.43974e-06	CCL5/HAVCR2/RASAL3/CD3E/CORO1A/HLA-DMB/HLA-DPA1/VCAM1	8
BP	GO:0002381	immunoglobulin production involved in immunoglobulin-mediated immune response	7/107	70/18723	1.45602e-07	4.14134e-06	3.08063e-06	HLA-DQA1/HLA-DMA/HLA-DRA/HLA-DMB/HLA-DPA1/HLA-DOA/HLA-DRB1	7
BP	GO:0002228	natural killer cell mediated immunity	7/107	71/18723	1.60773e-07	4.50845e-06	3.35372e-06	GZMB/LAG3/HAVCR2/CD96/CORO1A/HLA-F/HLA-B	7
BP	GO:1903706	regulation of hemopoiesis	13/107	367/18723	1.75506e-07	4.85322e-06	3.61018e-06	LAG3/IFNG/ZNF683/IRF1/CD2/STAT1/CD74/HLA-DRA/C1QC/HLA-B/HLA-DOA/CD27/HLA-DRB1	13
BP	GO:0050900	leukocyte migration	13/107	369/18723	1.86807e-07	5.09496e-06	3.79e-06	CCL5/CXCL10/CXCR3/CXCL9/CD74/CORO1A/ITGAL/RAC2/CXCL13/CXCL11/F2RL1/MMP9/VCAM1	13
BP	GO:0070665	positive regulation of leukocyte proliferation	9/107	150/18723	1.96472e-07	5.28617e-06	3.93224e-06	CCL5/HAVCR2/RASAL3/CD3E/CD74/CORO1A/HLA-DMB/HLA-DPA1/VCAM1	9
BP	GO:0060326	cell chemotaxis	12/107	310/18723	2.09043e-07	5.54938e-06	4.12804e-06	CCL5/CXCL10/CXCR3/CXCL9/CXCR6/CD74/CORO1A/RAC2/CXCL13/CXCL11/F2RL1/VCAM1	12
BP	GO:0001819	positive regulation of cytokine production	14/107	467/18723	4.34832e-07	1.12881e-05	8.39696e-06	IFNG/IRF1/HAVCR2/CD2/STAT1/GBP5/CD3E/CD74/AIM2/HLA-DPA1/HLA-F/LTB/F2RL1/MMP12	14
BP	GO:0001910	regulation of leukocyte mediated cytotoxicity	7/107	82/18723	4.36558e-07	1.12881e-05	8.39696e-06	LAG3/HAVCR2/HLA-DRA/HLA-F/HLA-B/F2RL1/HLA-DRB1	7
BP	GO:0010818	T cell chemotaxis	5/107	28/18723	4.91077e-07	1.23764e-05	9.20646e-06	CCL5/CXCL10/CXCR3/CXCL13/CXCL11	5
BP	GO:0045589	regulation of regulatory T cell differentiation	5/107	28/18723	4.91077e-07	1.23764e-05	9.20646e-06	LAG3/IFNG/IRF1/HLA-DRA/HLA-DRB1	5
BP	GO:0002833	positive regulation of response to biotic stimulus	9/107	168/18723	5.13962e-07	1.27912e-05	9.51506e-06	LAG3/CCL5/HAVCR2/GBP5/AIM2/HLA-F/F2RL1/HLA-DRB1/MMP12	9
BP	GO:0002274	myeloid leukocyte activation	10/107	223/18723	6.02454e-07	1.48085e-05	1.10156e-05	CCL5/IFNG/HAVCR2/CD2/CST7/CD74/UBD/RAC2/C1QA/F2RL1	10
BP	GO:0002703	regulation of leukocyte mediated immunity	10/107	226/18723	6.80761e-07	1.65292e-05	1.22956e-05	LAG3/HAVCR2/CD96/WAS/HLA-DRA/RAC2/HLA-F/HLA-B/F2RL1/HLA-DRB1	10
BP	GO:0070098	chemokine-mediated signaling pathway	7/107	88/18723	7.08819e-07	1.70031e-05	1.26482e-05	CCL5/CXCL10/CXCR3/CXCL9/CXCR6/CXCL13/CXCL11	7
BP	GO:0001912	positive regulation of leukocyte mediated cytotoxicity	6/107	56/18723	7.7869e-07	1.84568e-05	1.37295e-05	LAG3/HLA-DRA/HLA-F/HLA-B/F2RL1/HLA-DRB1	6
BP	GO:0030595	leukocyte chemotaxis	10/107	230/18723	7.98951e-07	1.87142e-05	1.3921e-05	CCL5/CXCL10/CXCR3/CXCL9/CD74/CORO1A/RAC2/CXCL13/CXCL11/F2RL1	10
BP	GO:0045066	regulatory T cell differentiation	5/107	31/18723	8.37506e-07	1.93892e-05	1.44231e-05	LAG3/IFNG/IRF1/HLA-DRA/HLA-DRB1	5
BP	GO:0002699	positive regulation of immune effector process	10/107	235/18723	9.71648e-07	2.20866e-05	1.64296e-05	LAG3/IFNG/CD74/HLA-DRA/HLA-DMB/RAC2/HLA-F/HLA-B/F2RL1/HLA-DRB1	10
BP	GO:0032103	positive regulation of response to external stimulus	13/107	427/18723	9.76204e-07	2.20866e-05	1.64296e-05	LAG3/CCL5/IFNG/HAVCR2/CXCL10/GBP5/CD74/RAC2/AIM2/CXCL13/HLA-F/F2RL1/MMP12	13
BP	GO:0019835	cytolysis	5/107	32/18723	9.88102e-07	2.21046e-05	1.6443e-05	GZMB/GZMA/PRF1/GZMH/C8G	5
BP	GO:1990868	response to chemokine	7/107	97/18723	1.37525e-06	3.00893e-05	2.23826e-05	CCL5/CXCL10/CXCR3/CXCL9/CXCR6/CXCL13/CXCL11	7
BP	GO:1990869	cellular response to chemokine	7/107	97/18723	1.37525e-06	3.00893e-05	2.23826e-05	CCL5/CXCL10/CXCR3/CXCL9/CXCR6/CXCL13/CXCL11	7
BP	GO:0002440	production of molecular mediator of immune response	11/107	308/18723	1.52279e-06	3.29552e-05	2.45145e-05	CD96/CD74/HLA-DQA1/HLA-DMA/HLA-DRA/HLA-DMB/HLA-DPA1/HLA-F/HLA-DOA/F2RL1/HLA-DRB1	11
BP	GO:0030593	neutrophil chemotaxis	7/107	103/18723	2.06249e-06	4.40695e-05	3.27821e-05	CCL5/CXCL10/CXCL9/CD74/RAC2/CXCL13/CXCL11	7
BP	GO:0072678	T cell migration	6/107	66/18723	2.08063e-06	4.40695e-05	3.27821e-05	CCL5/CXCL10/CXCR3/ITGAL/CXCL13/CXCL11	6
BP	GO:0046634	regulation of alpha-beta T cell activation	7/107	104/18723	2.20102e-06	4.61287e-05	3.43139e-05	IFNG/ZNF683/IRF1/RASAL3/CD3E/HLA-DRA/HLA-DRB1	7
BP	GO:0009913	epidermal cell differentiation	9/107	202/18723	2.38647e-06	4.94945e-05	3.68176e-05	SPRR1B/SPRR1A/SPRR2D/SPRR2E/SPRR2F/SCEL/SPRR2A/IVL/SPRR2B	9
BP	GO:0042267	natural killer cell mediated cytotoxicity	6/107	68/18723	2.48338e-06	5.05199e-05	3.75804e-05	GZMB/LAG3/HAVCR2/CORO1A/HLA-F/HLA-B	6
BP	GO:0008544	epidermis development	11/107	324/18723	2.48666e-06	5.05199e-05	3.75804e-05	WAS/HLA-DRB1/SPRR1B/SPRR1A/SPRR2D/SPRR2E/SPRR2F/SCEL/SPRR2A/IVL/SPRR2B	11
BP	GO:0043588	skin development	10/107	263/18723	2.67893e-06	5.38763e-05	4.00772e-05	LTB/SPRR1B/SPRR1A/SPRR2D/SPRR2E/SPRR2F/SCEL/SPRR2A/IVL/SPRR2B	10
BP	GO:0002456	T cell mediated immunity	7/107	109/18723	3.01596e-06	6.00478e-05	4.4668e-05	CD8A/PRF1/WAS/HLA-DRA/HLA-F/HLA-B/HLA-DRB1	7
BP	GO:0050866	negative regulation of cell activation	9/107	210/18723	3.28245e-06	6.47066e-05	4.81335e-05	LAG3/IRF1/HAVCR2/CST7/TBC1D10C/CD74/HLA-F/APOE/HLA-DRB1	9
BP	GO:0032609	interferon-gamma production	7/107	112/18723	3.61588e-06	6.98952e-05	5.19932e-05	HAVCR2/CD96/CD2/CD3E/HLA-DPA1/F2RL1/HLA-DRB1	7
BP	GO:0032649	regulation of interferon-gamma production	7/107	112/18723	3.61588e-06	6.98952e-05	5.19932e-05	HAVCR2/CD96/CD2/CD3E/HLA-DPA1/F2RL1/HLA-DRB1	7
BP	GO:0002716	negative regulation of natural killer cell mediated immunity	4/107	19/18723	3.65782e-06	7.00262e-05	5.20906e-05	HAVCR2/CD96/HLA-F/HLA-B	4
BP	GO:0002706	regulation of lymphocyte mediated immunity	8/107	168/18723	5.45313e-06	0.000103402	7.69179e-05	LAG3/HAVCR2/CD96/WAS/HLA-DRA/HLA-F/HLA-B/HLA-DRB1	8
BP	GO:0019730	antimicrobial humoral response	7/107	122/18723	6.38054e-06	0.000118726	8.8317e-05	CXCL10/CXCL9/GNLY/CXCL13/CXCL11/PRSS3/PI3	7
BP	GO:1990266	neutrophil migration	7/107	122/18723	6.38054e-06	0.000118726	8.8317e-05	CCL5/CXCL10/CXCL9/CD74/RAC2/CXCL13/CXCL11	7
BP	GO:0071621	granulocyte chemotaxis	7/107	125/18723	7.49006e-06	0.000138081	0.000102715	CCL5/CXCL10/CXCL9/CD74/RAC2/CXCL13/CXCL11	7
BP	GO:0002715	regulation of natural killer cell mediated immunity	5/107	48/18723	7.81347e-06	0.000142721	0.000106167	LAG3/HAVCR2/CD96/HLA-F/HLA-B	5
BP	GO:0001913	T cell mediated cytotoxicity	5/107	49/18723	8.662e-06	0.000156782	0.000116626	PRF1/HLA-DRA/HLA-F/HLA-B/HLA-DRB1	5
BP	GO:0045089	positive regulation of innate immune response	7/107	131/18723	1.01932e-05	0.000181602	0.000135089	LAG3/CCL5/HAVCR2/GBP5/AIM2/HLA-F/MMP12	7
BP	GO:0002819	regulation of adaptive immune response	8/107	183/18723	1.02157e-05	0.000181602	0.000135089	IRF1/HAVCR2/WAS/HLA-DRA/CD48/HLA-F/HLA-B/HLA-DRB1	8
BP	GO:0002695	negative regulation of leukocyte activation	8/107	187/18723	1.19588e-05	0.000210708	0.00015674	LAG3/IRF1/HAVCR2/CST7/TBC1D10C/CD74/HLA-F/HLA-DRB1	8
BP	GO:0070228	regulation of lymphocyte apoptotic process	5/107	54/18723	1.40437e-05	0.000245272	0.000182452	CCL5/PDCD1/IDO1/CD74/CD27	5
BP	GO:0002690	positive regulation of leukocyte chemotaxis	6/107	94/18723	1.63839e-05	0.000283655	0.000211003	CCL5/CXCL10/CD74/RAC2/CXCL13/F2RL1	6
BP	GO:0002291	T cell activation via T cell receptor contact with antigen bound to MHC molecule on antigen presenting cell	3/107	10/18723	2.11504e-05	0.000363022	0.000270042	HAVCR2/ITGAL/HLA-DMB	3
BP	GO:0001916	positive regulation of T cell mediated cytotoxicity	4/107	29/18723	2.14493e-05	0.000365006	0.000271518	HLA-DRA/HLA-F/HLA-B/HLA-DRB1	4
BP	GO:0097530	granulocyte migration	7/107	148/18723	2.25449e-05	0.000380397	0.000282967	CCL5/CXCL10/CXCL9/CD74/RAC2/CXCL13/CXCL11	7
BP	GO:0032496	response to lipopolysaccharide	10/107	343/18723	2.72106e-05	0.000455263	0.000338658	CCL5/HAVCR2/CXCL10/CXCL9/CD96/CXCL13/CXCL11/GJB6/VCAM1/GJB2	10
BP	GO:0033632	regulation of cell-cell adhesion mediated by integrin	3/107	11/18723	2.89609e-05	0.000476538	0.000354484	CCL5/CD3E/CXCL13	3
BP	GO:0098883	synapse pruning	3/107	11/18723	2.89609e-05	0.000476538	0.000354484	C1QB/C1QA/C1QC	3
BP	GO:0031349	positive regulation of defense response	9/107	278/18723	3.10398e-05	0.000506559	0.000376816	LAG3/CCL5/IFNG/HAVCR2/GBP5/AIM2/HLA-F/F2RL1/MMP12	9
BP	GO:0046631	alpha-beta T cell activation	7/107	156/18723	3.16328e-05	0.00051204	0.000380893	IFNG/ZNF683/IRF1/RASAL3/CD3E/HLA-DRA/HLA-DRB1	7
BP	GO:0035456	response to interferon-beta	4/107	32/18723	3.20498e-05	0.000514606	0.000382802	IRF1/STAT1/AIM2/IFITM1	4
BP	GO:0048247	lymphocyte chemotaxis	5/107	64/18723	3.23586e-05	0.000515408	0.000383398	CCL5/CXCL10/CXCR3/CXCL13/CXCL11	5
BP	GO:0051250	negative regulation of lymphocyte activation	7/107	157/18723	3.2955e-05	0.000520741	0.000387365	LAG3/IRF1/HAVCR2/TBC1D10C/CD74/HLA-F/HLA-DRB1	7
BP	GO:0050766	positive regulation of phagocytosis	5/107	66/18723	3.75866e-05	0.000589252	0.000438329	IFNG/SIRPG/IL2RB/IL2RG/F2RL1	5
BP	GO:0046635	positive regulation of alpha-beta T cell activation	5/107	67/18723	4.04344e-05	0.000628944	0.000467855	IFNG/RASAL3/CD3E/HLA-DRA/HLA-DRB1	5
BP	GO:0070232	regulation of T cell apoptotic process	4/107	34/18723	4.09716e-05	0.00063236	0.000470396	CCL5/PDCD1/IDO1/CD27	4
BP	GO:0002237	response to molecule of bacterial origin	10/107	363/18723	4.39527e-05	0.000673152	0.00050074	CCL5/HAVCR2/CXCL10/CXCL9/CD96/CXCL13/CXCL11/GJB6/VCAM1/GJB2	10
BP	GO:0051709	regulation of killing of cells of other organism	3/107	13/18723	4.97822e-05	0.000750882	0.000558561	PRF1/IFNG/F2RL1	3
BP	GO:0070234	positive regulation of T cell apoptotic process	3/107	13/18723	4.97822e-05	0.000750882	0.000558561	CCL5/PDCD1/IDO1	3
BP	GO:0006874	cellular calcium ion homeostasis	11/107	448/18723	5.12358e-05	0.000766996	0.000570548	CCL5/CXCL10/CXCR3/CXCL9/CXCR6/CORO1A/CXCL13/CD52/APOE/CXCL11/F2RL1	11
BP	GO:0045824	negative regulation of innate immune response	5/107	71/18723	5.35335e-05	0.000795412	0.000591686	HAVCR2/CD96/HLA-F/HLA-B/MMP12	5
BP	GO:0072676	lymphocyte migration	6/107	117/18723	5.66022e-05	0.000826248	0.000614624	CCL5/CXCL10/CXCR3/ITGAL/CXCL13/CXCL11	6
BP	GO:0032729	positive regulation of interferon-gamma production	5/107	72/18723	5.72688e-05	0.000826248	0.000614624	HAVCR2/CD2/CD3E/HLA-DPA1/F2RL1	5
BP	GO:0043903	regulation of biological process involved in symbiotic interaction	5/107	72/18723	5.72688e-05	0.000826248	0.000614624	CD74/TRIM22/IFITM1/F2RL1/HLA-DRB1	5
BP	GO:0070227	lymphocyte apoptotic process	5/107	72/18723	5.72688e-05	0.000826248	0.000614624	CCL5/PDCD1/IDO1/CD74/CD27	5
BP	GO:0002253	activation of immune response	10/107	375/18723	5.7722e-05	0.000826796	0.000615032	SLA2/CD247/CD3E/C1QB/C1QA/C1QC/AIM2/GBP1/HLA-DRB1/C8G	10
BP	GO:0032732	positive regulation of interleukin-1 production	5/107	73/18723	6.12023e-05	0.000870384	0.000647456	IFNG/HAVCR2/GBP5/AIM2/F2RL1	5
BP	GO:0045059	positive thymic T cell selection	3/107	14/18723	6.30958e-05	0.000890949	0.000662753	CD3D/CD3E/CD74	3
BP	GO:0055074	calcium ion homeostasis	11/107	460/18723	6.49516e-05	0.000910694	0.000677442	CCL5/CXCL10/CXCR3/CXCL9/CXCR6/CORO1A/CXCL13/CD52/APOE/CXCL11/F2RL1	11
BP	GO:0001914	regulation of T cell mediated cytotoxicity	4/107	39/18723	7.10877e-05	0.000988411	0.000735253	HLA-DRA/HLA-F/HLA-B/HLA-DRB1	4
BP	GO:0002688	regulation of leukocyte chemotaxis	6/107	122/18723	7.14872e-05	0.000988411	0.000735253	CCL5/CXCL10/CD74/RAC2/CXCL13/F2RL1	6
BP	GO:0002468	dendritic cell antigen processing and presentation	3/107	15/18723	7.8542e-05	0.00107846	0.00080224	CD74/HLA-DRA/HLA-DRB1	3
BP	GO:0061844	antimicrobial humoral immune response mediated by antimicrobial peptide	5/107	79/18723	8.93736e-05	0.00121557	0.000904233	CXCL10/CXCL9/GNLY/CXCL13/CXCL11	5
BP	GO:0007204	positive regulation of cytosolic calcium ion concentration	9/107	319/18723	8.97485e-05	0.00121557	0.000904233	CXCL10/CXCR3/CXCL9/CXCR6/CORO1A/CXCL13/CD52/CXCL11/F2RL1	9
BP	GO:0046596	regulation of viral entry into host cell	4/107	42/18723	9.54733e-05	0.0012693	0.0009442	CD74/TRIM22/IFITM1/HLA-DRB1	4
BP	GO:0010819	regulation of T cell chemotaxis	3/107	16/18723	9.62655e-05	0.0012693	0.0009442	CCL5/CXCL10/CXCL13	3
BP	GO:0033631	cell-cell adhesion mediated by integrin	3/107	16/18723	9.62655e-05	0.0012693	0.0009442	CCL5/CD3E/CXCL13	3
BP	GO:0070230	positive regulation of lymphocyte apoptotic process	3/107	16/18723	9.62655e-05	0.0012693	0.0009442	CCL5/PDCD1/IDO1	3
BP	GO:2000106	regulation of leukocyte apoptotic process	5/107	81/18723	0.000100689	0.0013189	0.000981092	CCL5/PDCD1/IDO1/CD74/CD27	5
BP	GO:0072503	cellular divalent inorganic cation homeostasis	11/107	486/18723	0.00010583	0.00137717	0.00102444	CCL5/CXCL10/CXCR3/CXCL9/CXCR6/CORO1A/CXCL13/CD52/APOE/CXCL11/F2RL1	11
BP	GO:0042269	regulation of natural killer cell mediated cytotoxicity	4/107	44/18723	0.00011478	0.00148395	0.00110387	LAG3/HAVCR2/HLA-F/HLA-B	4
BP	GO:0019885	antigen processing and presentation of endogenous peptide antigen via MHC class I	3/107	17/18723	0.000116408	0.0014857	0.00110517	TAP1/HLA-F/HLA-B	3
BP	GO:0045591	positive regulation of regulatory T cell differentiation	3/107	17/18723	0.000116408	0.0014857	0.00110517	IFNG/HLA-DRA/HLA-DRB1	3
BP	GO:0031348	negative regulation of defense response	8/107	258/18723	0.000117339	0.00148804	0.00110691	HAVCR2/CD96/CST7/HLA-F/HLA-B/APOE/HLA-DRB1/MMP12	8
BP	GO:0002705	positive regulation of leukocyte mediated immunity	6/107	134/18723	0.000120123	0.00151371	0.00112601	LAG3/HLA-DRA/HLA-F/HLA-B/F2RL1/HLA-DRB1	6
BP	GO:0002687	positive regulation of leukocyte migration	6/107	135/18723	0.000125133	0.0015584	0.00115925	CCL5/CXCL10/CD74/RAC2/CXCL13/F2RL1	6
BP	GO:0050777	negative regulation of immune response	7/107	194/18723	0.000125235	0.0015584	0.00115925	HAVCR2/PDCD1/CD96/HLA-F/HLA-B/HLA-DRB1/MMP12	7
BP	GO:0002709	regulation of T cell mediated immunity	5/107	85/18723	0.000126596	0.00156554	0.00116457	WAS/HLA-DRA/HLA-F/HLA-B/HLA-DRB1	5
BP	GO:0002544	chronic inflammatory response	3/107	18/18723	0.00013911	0.00168883	0.00125627	CCL5/CXCL13/VCAM1	3
BP	GO:0002643	regulation of tolerance induction	3/107	18/18723	0.00013911	0.00168883	0.00125627	HAVCR2/CD3E/HLA-B	3
BP	GO:0045953	negative regulation of natural killer cell mediated cytotoxicity	3/107	18/18723	0.00013911	0.00168883	0.00125627	HAVCR2/HLA-F/HLA-B	3
BP	GO:0030101	natural killer cell activation	5/107	88/18723	0.000149161	0.00179988	0.00133888	ZNF683/HAVCR2/CD2/CORO1A/HLA-F	5
BP	GO:0050921	positive regulation of chemotaxis	6/107	141/18723	0.000158784	0.00190445	0.00141667	CCL5/CXCL10/CD74/RAC2/CXCL13/F2RL1	6
BP	GO:0019722	calcium-mediated signaling	7/107	202/18723	0.000160807	0.00191716	0.00142613	SLA2/CXCR3/CXCR6/CD3E/TBC1D10C/GBP1/VCAM1	7
BP	GO:0045582	positive regulation of T cell differentiation	5/107	91/18723	0.000174682	0.00205261	0.00152689	IFNG/CD74/HLA-DRA/CD27/HLA-DRB1	5
BP	GO:0030225	macrophage differentiation	4/107	49/18723	0.000175261	0.00205261	0.00152689	IFNG/C1QC/HLA-DRB1/MMP9	4
BP	GO:0052372	modulation by symbiont of entry into host	4/107	49/18723	0.000175261	0.00205261	0.00152689	CD74/TRIM22/IFITM1/HLA-DRB1	4
BP	GO:0070231	T cell apoptotic process	4/107	50/18723	0.000189668	0.00220537	0.00164052	CCL5/PDCD1/IDO1/CD27	4
BP	GO:0051480	regulation of cytosolic calcium ion concentration	9/107	353/18723	0.000192348	0.00220537	0.00164052	CXCL10/CXCR3/CXCL9/CXCR6/CORO1A/CXCL13/CD52/CXCL11/F2RL1	9
BP	GO:0002573	myeloid leukocyte differentiation	7/107	208/18723	0.000192527	0.00220537	0.00164052	IFNG/CD74/UBD/C1QC/F2RL1/HLA-DRB1/MMP9	7
BP	GO:0002577	regulation of antigen processing and presentation	3/107	20/18723	0.000192734	0.00220537	0.00164052	CD74/WAS/HLA-DOA	3
BP	GO:0002685	regulation of leukocyte migration	7/107	210/18723	0.000204159	0.00232275	0.00172783	CCL5/CXCL10/CXCR3/CD74/RAC2/CXCL13/F2RL1	7
BP	GO:0050764	regulation of phagocytosis	5/107	95/18723	0.000213744	0.00241797	0.00179867	IFNG/SIRPG/IL2RB/IL2RG/F2RL1	5
BP	GO:0033630	positive regulation of cell adhesion mediated by integrin	3/107	21/18723	0.000223924	0.00249068	0.00185275	CCL5/CD3E/CXCL13	3
BP	GO:0070269	pyroptosis	3/107	21/18723	0.000223924	0.00249068	0.00185275	GZMB/GZMA/AIM2	3
BP	GO:0150146	cell junction disassembly	3/107	21/18723	0.000223924	0.00249068	0.00185275	C1QB/C1QA/C1QC	3
BP	GO:0031589	cell-substrate adhesion	9/107	363/18723	0.00023662	0.00261728	0.00194692	CD96/CD3E/CORO1A/ITGAL/RAC2/GBP1/SPOCK2/MMP12/VCAM1	9
BP	GO:0002707	negative regulation of lymphocyte mediated immunity	4/107	53/18723	0.000238012	0.00261813	0.00194756	HAVCR2/CD96/HLA-F/HLA-B	4
BP	GO:0002377	immunoglobulin production	7/107	216/18723	0.000242504	0.00265289	0.00197342	HLA-DQA1/HLA-DMA/HLA-DRA/HLA-DMB/HLA-DPA1/HLA-DOA/HLA-DRB1	7
BP	GO:0045061	thymic T cell selection	3/107	22/18723	0.000258204	0.00280921	0.00208969	CD3D/CD3E/CD74	3
BP	GO:0097529	myeloid leukocyte migration	7/107	220/18723	0.000271148	0.00293399	0.00218252	CCL5/CXCL10/CXCL9/CD74/RAC2/CXCL13/CXCL11	7
BP	GO:0002711	positive regulation of T cell mediated immunity	4/107	56/18723	0.000294641	0.00317098	0.00235881	HLA-DRA/HLA-F/HLA-B/HLA-DRB1	4
BP	GO:0045621	positive regulation of lymphocyte differentiation	5/107	104/18723	0.000325751	0.00348693	0.00259384	IFNG/CD74/HLA-DRA/CD27/HLA-DRB1	5
BP	GO:0001911	negative regulation of leukocyte mediated cytotoxicity	3/107	24/18723	0.000336545	0.00356416	0.00265128	HAVCR2/HLA-F/HLA-B	3
BP	GO:0035458	cellular response to interferon-beta	3/107	24/18723	0.000336545	0.00356416	0.00265128	IRF1/STAT1/AIM2	3
BP	GO:0007162	negative regulation of cell adhesion	8/107	303/18723	0.000349565	0.00368246	0.00273928	LAG3/IRF1/HAVCR2/CD74/ADAMDEC1/GBP1/HLA-DRB1/MMP12	8
BP	GO:0035821	modulation of process of other organism	5/107	106/18723	0.000355748	0.00368903	0.00274417	CCL5/PRF1/IFNG/APOE/F2RL1	5
BP	GO:0042116	macrophage activation	5/107	106/18723	0.000355748	0.00368903	0.00274417	IFNG/HAVCR2/CST7/CD74/C1QA	5
BP	GO:0071887	leukocyte apoptotic process	5/107	106/18723	0.000355748	0.00368903	0.00274417	CCL5/PDCD1/IDO1/CD74/CD27	5
BP	GO:0050792	regulation of viral process	6/107	164/18723	0.000359153	0.00370504	0.00275608	CCL5/STAT1/CD74/TRIM22/IFITM1/HLA-DRB1	6
BP	GO:1901623	regulation of lymphocyte chemotaxis	3/107	25/18723	0.000380852	0.00390864	0.00290754	CCL5/CXCL10/CXCL13	3
BP	GO:0002832	negative regulation of response to biotic stimulus	5/107	108/18723	0.000387789	0.00395943	0.00294532	HAVCR2/CD96/HLA-F/HLA-B/MMP12	5
BP	GO:0006909	phagocytosis	8/107	308/18723	0.000389836	0.00396002	0.00294575	IFNG/SIRPG/IL2RB/CORO1A/ITGAL/RAC2/IL2RG/F2RL1	8
BP	GO:0070372	regulation of ERK1 and ERK2 cascade	8/107	309/18723	0.000398327	0.00402573	0.00299464	CCL5/HAVCR2/TBC1D10C/CD74/GBP1/APOE/F2RL1/HLA-DRB1	8
BP	GO:0002822	regulation of adaptive immune response based on somatic recombination of immune receptors built from immunoglobulin superfamily domains	6/107	168/18723	0.000408377	0.00410646	0.00305468	HAVCR2/WAS/HLA-DRA/HLA-F/HLA-B/HLA-DRB1	6
BP	GO:0019932	second-messenger-mediated signaling	8/107	312/18723	0.000424708	0.00421306	0.00313399	SLA2/CXCR3/CXCR6/CD3E/TBC1D10C/GBP1/APOE/VCAM1	8
BP	GO:0002418	immune response to tumor cell	3/107	26/18723	0.000428744	0.00421306	0.00313399	PRF1/HAVCR2/HLA-DRB1	3
BP	GO:2000108	positive regulation of leukocyte apoptotic process	3/107	26/18723	0.000428744	0.00421306	0.00313399	CCL5/PDCD1/IDO1	3
BP	GO:0032615	interleukin-12 production	4/107	62/18723	0.000435907	0.00421306	0.00313399	IFNG/IRF1/HLA-B/LTB	4
BP	GO:0032623	interleukin-2 production	4/107	62/18723	0.000435907	0.00421306	0.00313399	LAG3/HAVCR2/CD3E/GBP1	4
BP	GO:0032655	regulation of interleukin-12 production	4/107	62/18723	0.000435907	0.00421306	0.00313399	IFNG/IRF1/HLA-B/LTB	4
BP	GO:0032663	regulation of interleukin-2 production	4/107	62/18723	0.000435907	0.00421306	0.00313399	LAG3/HAVCR2/CD3E/GBP1	4
BP	GO:0032731	positive regulation of interleukin-1 beta production	4/107	62/18723	0.000435907	0.00421306	0.00313399	IFNG/GBP5/AIM2/F2RL1	4
BP	GO:0046632	alpha-beta T cell differentiation	5/107	112/18723	0.000458367	0.00440874	0.00327955	IFNG/ZNF683/IRF1/HLA-DRA/HLA-DRB1	5
BP	GO:0002704	negative regulation of leukocyte mediated immunity	4/107	63/18723	0.000463428	0.00443599	0.00329982	HAVCR2/CD96/HLA-F/HLA-B	4
BP	GO:0002708	positive regulation of lymphocyte mediated immunity	5/107	113/18723	0.000477432	0.00453248	0.0033716	LAG3/HLA-DRA/HLA-F/HLA-B/HLA-DRB1	5
BP	GO:0032703	negative regulation of interleukin-2 production	3/107	27/18723	0.000480339	0.00453248	0.0033716	LAG3/HAVCR2/GBP1	3
BP	GO:0060333	interferon-gamma-mediated signaling pathway	3/107	27/18723	0.000480339	0.00453248	0.0033716	IFNG/IRF1/STAT1	3
BP	GO:0002474	antigen processing and presentation of peptide antigen via MHC class I	3/107	28/18723	0.000535751	0.00493833	0.00367349	TAP1/HLA-F/HLA-B	3
BP	GO:0002507	tolerance induction	3/107	28/18723	0.000535751	0.00493833	0.00367349	HAVCR2/CD3E/HLA-B	3
BP	GO:0031342	negative regulation of cell killing	3/107	28/18723	0.000535751	0.00493833	0.00367349	HAVCR2/HLA-F/HLA-B	3
BP	GO:0032607	interferon-alpha production	3/107	28/18723	0.000535751	0.00493833	0.00367349	HAVCR2/STAT1/MMP12	3
BP	GO:0032647	regulation of interferon-alpha production	3/107	28/18723	0.000535751	0.00493833	0.00367349	HAVCR2/STAT1/MMP12	3
BP	GO:0050918	positive chemotaxis	4/107	66/18723	0.000553414	0.00507763	0.00377712	CCL5/CXCL10/CORO1A/F2RL1	4
BP	GO:0043122	regulation of I-kappaB kinase/NF-kappaB signaling	7/107	249/18723	0.000570203	0.00520768	0.00387386	APOL3/STAT1/CD74/UBD/TRIM22/F2RL1/HLA-DRB1	7
BP	GO:0001773	myeloid dendritic cell activation	3/107	29/18723	0.000595093	0.00538559	0.0040062	HAVCR2/CD2/UBD	3
BP	GO:2000406	positive regulation of T cell migration	3/107	29/18723	0.000595093	0.00538559	0.0040062	CCL5/CXCL10/CXCL13	3
BP	GO:0070371	ERK1 and ERK2 cascade	8/107	330/18723	0.000614495	0.00553455	0.00411701	CCL5/HAVCR2/TBC1D10C/CD74/GBP1/APOE/F2RL1/HLA-DRB1	8
BP	GO:0031640	killing of cells of other organism	4/107	68/18723	0.000619892	0.00553455	0.00411701	PRF1/IFNG/GNLY/F2RL1	4
BP	GO:0046637	regulation of alpha-beta T cell differentiation	4/107	68/18723	0.000619892	0.00553455	0.00411701	IFNG/ZNF683/HLA-DRA/HLA-DRB1	4
BP	GO:0034612	response to tumor necrosis factor	7/107	253/18723	0.000626614	0.00556959	0.00414307	CCL5/STAT1/UBD/AIM2/GBP1/F2RL1/VCAM1	7
BP	GO:0045940	positive regulation of steroid metabolic process	3/107	30/18723	0.000658477	0.00580101	0.00431522	IFNG/APOE/APOC1	3
BP	GO:0070229	negative regulation of lymphocyte apoptotic process	3/107	30/18723	0.000658477	0.00580101	0.00431522	CCL5/CD74/CD27	3
BP	GO:0050868	negative regulation of T cell activation	5/107	122/18723	0.000677055	0.0059384	0.00441742	LAG3/IRF1/HAVCR2/CD74/HLA-DRB1	5
BP	GO:0032102	negative regulation of response to external stimulus	9/107	420/18723	0.000681552	0.00595163	0.00442726	HAVCR2/CD96/CST7/CXCL13/HLA-F/HLA-B/APOE/HLA-DRB1/MMP12	9
BP	GO:0043123	positive regulation of I-kappaB kinase/NF-kappaB signaling	6/107	186/18723	0.000698622	0.00607404	0.00451832	APOL3/CD74/UBD/TRIM22/F2RL1/HLA-DRB1	6
BP	GO:0050852	T cell receptor signaling pathway	5/107	123/18723	0.000702574	0.00608185	0.00452413	SLA2/CD247/CD3E/GBP1/HLA-DRB1	5
BP	GO:0002323	natural killer cell activation involved in immune response	3/107	31/18723	0.00072601	0.00625751	0.0046548	ZNF683/CORO1A/HLA-F	3
BP	GO:0032722	positive regulation of chemokine production	4/107	71/18723	0.000729956	0.00626441	0.00465993	IFNG/HAVCR2/CD74/F2RL1	4
BP	GO:0043372	positive regulation of CD4-positive, alpha-beta T cell differentiation	3/107	32/18723	0.000797799	0.00681724	0.00507117	IFNG/HLA-DRA/HLA-DRB1	3
BP	GO:0043299	leukocyte degranulation	4/107	73/18723	0.000810588	0.00686758	0.00510861	CORO1A/RAC2/HLA-F/F2RL1	4
BP	GO:0050848	regulation of calcium-mediated signaling	4/107	73/18723	0.000810588	0.00686758	0.00510861	SLA2/CD3E/TBC1D10C/GBP1	4
BP	GO:0032612	interleukin-1 production	5/107	128/18723	0.000841119	0.00706611	0.00525629	IFNG/HAVCR2/GBP5/AIM2/F2RL1	5
BP	GO:0032652	regulation of interleukin-1 production	5/107	128/18723	0.000841119	0.00706611	0.00525629	IFNG/HAVCR2/GBP5/AIM2/F2RL1	5
BP	GO:0032633	interleukin-4 production	3/107	33/18723	0.000873948	0.00728046	0.00541574	HAVCR2/CD3E/HLA-DRB1	3
BP	GO:0032673	regulation of interleukin-4 production	3/107	33/18723	0.000873948	0.00728046	0.00541574	HAVCR2/CD3E/HLA-DRB1	3
BP	GO:0071674	mononuclear cell migration	6/107	196/18723	0.000917514	0.00761155	0.00566203	CCL5/CXCL10/CXCR3/ITGAL/CXCL13/CXCL11	6
BP	GO:0001818	negative regulation of cytokine production	8/107	357/18723	0.00102262	0.00844825	0.00628443	LAG3/IFNG/HAVCR2/CD96/GBP1/HLA-F/F2RL1/HLA-DRB1	8
BP	GO:0032814	regulation of natural killer cell activation	3/107	35/18723	0.00103973	0.00848403	0.00631105	ZNF683/HAVCR2/HLA-F	3
BP	GO:0046640	regulation of alpha-beta T cell proliferation	3/107	35/18723	0.00103973	0.00848403	0.00631105	IRF1/RASAL3/CD3E	3
BP	GO:2000403	positive regulation of lymphocyte migration	3/107	35/18723	0.00103973	0.00848403	0.00631105	CCL5/CXCL10/CXCL13	3
BP	GO:0051279	regulation of release of sequestered calcium ion into cytosol	4/107	79/18723	0.00109003	0.0088582	0.00658938	CXCL10/CXCL9/CORO1A/CXCL11	4
BP	GO:0007249	I-kappaB kinase/NF-kappaB signaling	7/107	281/18723	0.00115698	0.00936404	0.00696567	APOL3/STAT1/CD74/UBD/TRIM22/F2RL1/HLA-DRB1	7
BP	GO:0043368	positive T cell selection	3/107	37/18723	0.00122415	0.00986753	0.00734019	CD3D/CD3E/CD74	3
BP	GO:0071222	cellular response to lipopolysaccharide	6/107	209/18723	0.00127702	0.0102522	0.00762636	CCL5/HAVCR2/CXCL10/CXCL9/CXCL13/CXCL11	6
BP	GO:1903038	negative regulation of leukocyte cell-cell adhesion	5/107	141/18723	0.00129634	0.0103655	0.00771065	LAG3/IRF1/HAVCR2/CD74/HLA-DRB1	5
BP	GO:0046633	alpha-beta T cell proliferation	3/107	38/18723	0.00132358	0.010541	0.00784118	IRF1/RASAL3/CD3E	3
BP	GO:0044403	biological process involved in symbiotic interaction	7/107	290/18723	0.00138699	0.011002	0.00818406	CCL5/CD74/TRIM22/APOE/IFITM1/F2RL1/HLA-DRB1	7
BP	GO:0030638	polyketide metabolic process	2/107	10/18723	0.00141312	0.0110769	0.00823978	AKR1B10/AKR1C2	2
BP	GO:0030647	aminoglycoside antibiotic metabolic process	2/107	10/18723	0.00141312	0.0110769	0.00823978	AKR1B10/AKR1C2	2
BP	GO:0044598	doxorubicin metabolic process	2/107	10/18723	0.00141312	0.0110769	0.00823978	AKR1B10/AKR1C2	2
BP	GO:0002347	response to tumor cell	3/107	39/18723	0.00142796	0.0111057	0.00826125	PRF1/HAVCR2/HLA-DRB1	3
BP	GO:2000516	positive regulation of CD4-positive, alpha-beta T cell activation	3/107	39/18723	0.00142796	0.0111057	0.00826125	IFNG/HLA-DRA/HLA-DRB1	3
BP	GO:0051281	positive regulation of release of sequestered calcium ion into cytosol	3/107	40/18723	0.00153736	0.0118882	0.00884336	CXCL10/CXCL9/CXCL11	3
BP	GO:0030099	myeloid cell differentiation	8/107	381/18723	0.00154601	0.0118882	0.00884336	IFNG/STAT1/CD74/UBD/C1QC/F2RL1/HLA-DRB1/MMP9	8
BP	GO:0070374	positive regulation of ERK1 and ERK2 cascade	6/107	217/18723	0.00154649	0.0118882	0.00884336	CCL5/HAVCR2/CD74/APOE/F2RL1/HLA-DRB1	6
BP	GO:1903900	regulation of viral life cycle	5/107	148/18723	0.00160608	0.0122989	0.00914881	CCL5/CD74/TRIM22/IFITM1/HLA-DRB1	5
BP	GO:0032735	positive regulation of interleukin-12 production	3/107	41/18723	0.00165188	0.012553	0.00933788	IFNG/IRF1/LTB	3
BP	GO:0050691	regulation of defense response to virus by host	3/107	41/18723	0.00165188	0.012553	0.00933788	STAT1/AIM2/MMP12	3
BP	GO:0071219	cellular response to molecule of bacterial origin	6/107	221/18723	0.00169647	0.0127833	0.00950919	CCL5/HAVCR2/CXCL10/CXCL9/CXCL13/CXCL11	6
BP	GO:0045060	negative thymic T cell selection	2/107	11/18723	0.00172071	0.0127833	0.00950919	CD3E/CD74	2
BP	GO:0045657	positive regulation of monocyte differentiation	2/107	11/18723	0.00172071	0.0127833	0.00950919	CD74/HLA-DRB1	2
BP	GO:0046598	positive regulation of viral entry into host cell	2/107	11/18723	0.00172071	0.0127833	0.00950919	CD74/HLA-DRB1	2
BP	GO:0075294	positive regulation by symbiont of entry into host	2/107	11/18723	0.00172071	0.0127833	0.00950919	CD74/HLA-DRB1	2
BP	GO:1900426	positive regulation of defense response to bacterium	2/107	11/18723	0.00172071	0.0127833	0.00950919	HAVCR2/F2RL1	2
BP	GO:0032689	negative regulation of interferon-gamma production	3/107	42/18723	0.00177161	0.0130443	0.0097033	HAVCR2/CD96/HLA-DRB1	3
BP	GO:2000404	regulation of T cell migration	3/107	42/18723	0.00177161	0.0130443	0.0097033	CCL5/CXCL10/CXCL13	3
BP	GO:0050920	regulation of chemotaxis	6/107	223/18723	0.00177549	0.0130443	0.0097033	CCL5/CXCL10/CD74/RAC2/CXCL13/F2RL1	6
BP	GO:0002275	myeloid cell activation involved in immune response	4/107	91/18723	0.00184015	0.0134697	0.0100197	IFNG/HAVCR2/RAC2/F2RL1	4
BP	GO:0150076	neuroinflammatory response	3/107	44/18723	0.00202699	0.0147464	0.0109695	IFNG/CST7/MMP9	3
BP	GO:0071356	cellular response to tumor necrosis factor	6/107	229/18723	0.00202939	0.0147464	0.0109695	CCL5/STAT1/AIM2/GBP1/F2RL1/VCAM1	6
BP	GO:0002664	regulation of T cell tolerance induction	2/107	12/18723	0.00205716	0.0147863	0.0109991	CD3E/HLA-B	2
BP	GO:0043380	regulation of memory T cell differentiation	2/107	12/18723	0.00205716	0.0147863	0.0109991	HLA-DRA/HLA-DRB1	2
BP	GO:0043383	negative T cell selection	2/107	12/18723	0.00205716	0.0147863	0.0109991	CD3E/CD74	2
BP	GO:1902107	positive regulation of leukocyte differentiation	5/107	157/18723	0.00208034	0.0148457	0.0110433	IFNG/CD74/HLA-DRA/CD27/HLA-DRB1	5
BP	GO:1903708	positive regulation of hemopoiesis	5/107	157/18723	0.00208034	0.0148457	0.0110433	IFNG/CD74/HLA-DRA/CD27/HLA-DRB1	5
BP	GO:0032479	regulation of type I interferon production	4/107	95/18723	0.00215406	0.0152624	0.0113533	IRF1/HAVCR2/STAT1/MMP12	4
BP	GO:0032606	type I interferon production	4/107	95/18723	0.00215406	0.0152624	0.0113533	IRF1/HAVCR2/STAT1/MMP12	4
BP	GO:0002718	regulation of cytokine production involved in immune response	4/107	96/18723	0.00223795	0.0158006	0.0117536	CD96/CD74/HLA-F/F2RL1	4
BP	GO:0019058	viral life cycle	7/107	317/18723	0.00229674	0.0160969	0.011974	CCL5/CXCR6/CD74/TRIM22/APOE/IFITM1/HLA-DRB1	7
BP	GO:0043300	regulation of leukocyte degranulation	3/107	46/18723	0.00230417	0.0160969	0.011974	RAC2/HLA-F/F2RL1	3
BP	GO:2000107	negative regulation of leukocyte apoptotic process	3/107	46/18723	0.00230417	0.0160969	0.011974	CCL5/CD74/CD27	3
BP	GO:0031334	positive regulation of protein-containing complex assembly	6/107	237/18723	0.00240957	0.0166292	0.0123701	IFNG/GBP5/WAS/CORO1A/LCP1/CXCL13	6
BP	GO:0002367	cytokine production involved in immune response	4/107	98/18723	0.00241246	0.0166292	0.0123701	CD96/CD74/HLA-F/F2RL1	4
BP	GO:0032642	regulation of chemokine production	4/107	98/18723	0.00241246	0.0166292	0.0123701	IFNG/HAVCR2/CD74/F2RL1	4
BP	GO:0033700	phospholipid efflux	2/107	13/18723	0.00242214	0.0166292	0.0123701	APOE/APOC1	2
BP	GO:0043379	memory T cell differentiation	2/107	13/18723	0.00242214	0.0166292	0.0123701	HLA-DRA/HLA-DRB1	2
BP	GO:0001774	microglial cell activation	3/107	47/18723	0.00245113	0.016656	0.0123899	IFNG/CST7/C1QA	3
BP	GO:0045581	negative regulation of T cell differentiation	3/107	47/18723	0.00245113	0.016656	0.0123899	LAG3/IRF1/CD74	3
BP	GO:0097028	dendritic cell differentiation	3/107	47/18723	0.00245113	0.016656	0.0123899	UBD/HLA-B/F2RL1	3
BP	GO:0032602	chemokine production	4/107	99/18723	0.00250312	0.0169514	0.0126097	IFNG/HAVCR2/CD74/F2RL1	4
BP	GO:0032635	interleukin-6 production	5/107	165/18723	0.00258135	0.0173631	0.0129159	IFNG/HAVCR2/CD74/HLA-B/F2RL1	5
BP	GO:0032675	regulation of interleukin-6 production	5/107	165/18723	0.00258135	0.0173631	0.0129159	IFNG/HAVCR2/CD74/HLA-B/F2RL1	5
BP	GO:0033628	regulation of cell adhesion mediated by integrin	3/107	48/18723	0.00260376	0.0174548	0.0129842	CCL5/CD3E/CXCL13	3
BP	GO:0016032	viral process	8/107	415/18723	0.00262959	0.0175688	0.013069	CCL5/CXCR6/STAT1/CD74/TRIM22/APOE/IFITM1/HLA-DRB1	8
BP	GO:0030857	negative regulation of epithelial cell differentiation	3/107	49/18723	0.00276214	0.018378	0.0136709	IFNG/STAT1/MMP9	3
BP	GO:0010522	regulation of calcium ion transport into cytosol	4/107	102/18723	0.00278914	0.018378	0.0136709	CXCL10/CXCL9/CORO1A/CXCL11	4
BP	GO:1902106	negative regulation of leukocyte differentiation	4/107	102/18723	0.00278914	0.018378	0.0136709	LAG3/IRF1/CD74/C1QC	4
BP	GO:0001771	immunological synapse formation	2/107	14/18723	0.00281531	0.018378	0.0136709	PRF1/HAVCR2	2
BP	GO:0002517	T cell tolerance induction	2/107	14/18723	0.00281531	0.018378	0.0136709	CD3E/HLA-B	2
BP	GO:0010872	regulation of cholesterol esterification	2/107	14/18723	0.00281531	0.018378	0.0136709	APOE/APOC1	2
BP	GO:0090715	immunological memory formation process	2/107	14/18723	0.00281531	0.018378	0.0136709	HLA-DRA/HLA-DRB1	2
BP	GO:0045639	positive regulation of myeloid cell differentiation	4/107	103/18723	0.00288924	0.0187946	0.0139808	IFNG/STAT1/CD74/HLA-DRB1	4
BP	GO:0071216	cellular response to biotic stimulus	6/107	246/18723	0.00289888	0.0187946	0.0139808	CCL5/HAVCR2/CXCL10/CXCL9/CXCL13/CXCL11	6
BP	GO:0045058	T cell selection	3/107	50/18723	0.00292634	0.0187946	0.0139808	CD3D/CD3E/CD74	3
BP	GO:0046638	positive regulation of alpha-beta T cell differentiation	3/107	50/18723	0.00292634	0.0187946	0.0139808	IFNG/HLA-DRA/HLA-DRB1	3
BP	GO:0060337	type I interferon signaling pathway	3/107	50/18723	0.00292634	0.0187946	0.0139808	STAT1/IFITM1/MMP12	3
BP	GO:0043370	regulation of CD4-positive, alpha-beta T cell differentiation	3/107	51/18723	0.00309643	0.0197596	0.0146986	IFNG/HLA-DRA/HLA-DRB1	3
BP	GO:0071622	regulation of granulocyte chemotaxis	3/107	51/18723	0.00309643	0.0197596	0.0146986	CCL5/CD74/RAC2	3
BP	GO:1903707	negative regulation of hemopoiesis	4/107	106/18723	0.00320428	0.0203825	0.015162	LAG3/IRF1/CD74/C1QC	4
BP	GO:0010820	positive regulation of T cell chemotaxis	2/107	15/18723	0.00323635	0.0204558	0.0152165	CCL5/CXCL13	2
BP	GO:0032488	Cdc42 protein signal transduction	2/107	15/18723	0.00323635	0.0204558	0.0152165	WAS/APOE	2
BP	GO:0071357	cellular response to type I interferon	3/107	52/18723	0.00327247	0.0206187	0.0153377	STAT1/IFITM1/MMP12	3
BP	GO:0002824	positive regulation of adaptive immune response based on somatic recombination of immune receptors built from immunoglobulin superfamily domains	4/107	107/18723	0.00331429	0.0208162	0.0154846	HLA-DRA/HLA-F/HLA-B/HLA-DRB1	4
BP	GO:0006958	complement activation, classical pathway	4/107	108/18723	0.00342684	0.0214555	0.0159602	C1QB/C1QA/C1QC/C8G	4
BP	GO:0006968	cellular defense response	3/107	54/18723	0.0036427	0.0224364	0.0166899	PRF1/CXCL9/GNLY	3
BP	GO:0010524	positive regulation of calcium ion transport into cytosol	3/107	54/18723	0.0036427	0.0224364	0.0166899	CXCL10/CXCL9/CXCL11	3
BP	GO:0002698	negative regulation of immune effector process	4/107	110/18723	0.00365971	0.0224364	0.0166899	HAVCR2/CD96/HLA-F/HLA-B	4
BP	GO:0032611	interleukin-1 beta production	4/107	110/18723	0.00365971	0.0224364	0.0166899	IFNG/GBP5/AIM2/F2RL1	4
BP	GO:0032651	regulation of interleukin-1 beta production	4/107	110/18723	0.00365971	0.0224364	0.0166899	IFNG/GBP5/AIM2/F2RL1	4
BP	GO:0034138	toll-like receptor 3 signaling pathway	2/107	16/18723	0.00368494	0.0224364	0.0166899	HAVCR2/F2RL1	2
BP	GO:0034375	high-density lipoprotein particle remodeling	2/107	16/18723	0.00368494	0.0224364	0.0166899	APOE/APOC1	2
BP	GO:0051044	positive regulation of membrane protein ectodomain proteolysis	2/107	16/18723	0.00368494	0.0224364	0.0166899	IFNG/APOE	2
BP	GO:0051770	positive regulation of nitric-oxide synthase biosynthetic process	2/107	16/18723	0.00368494	0.0224364	0.0166899	IFNG/STAT1	2
BP	GO:0048660	regulation of smooth muscle cell proliferation	5/107	180/18723	0.00374848	0.0227537	0.0169259	CCL5/IFNG/STAT1/APOE/MMP9	5
BP	GO:0045620	negative regulation of lymphocyte differentiation	3/107	55/18723	0.003837	0.0232203	0.0172729	LAG3/IRF1/CD74	3
BP	GO:0002821	positive regulation of adaptive immune response	4/107	112/18723	0.00390311	0.0235488	0.0175173	HLA-DRA/HLA-F/HLA-B/HLA-DRB1	4
BP	GO:1904645	response to amyloid-beta	3/107	56/18723	0.00403751	0.024286	0.0180657	MMP9/MMP12/VCAM1	3
BP	GO:0048659	smooth muscle cell proliferation	5/107	184/18723	0.00411477	0.0246549	0.0183401	CCL5/IFNG/STAT1/APOE/MMP9	5
BP	GO:0016045	detection of bacterium	2/107	17/18723	0.00416074	0.0246549	0.0183401	HLA-B/HLA-DRB1	2
BP	GO:0016264	gap junction assembly	2/107	17/18723	0.00416074	0.0246549	0.0183401	GJB6/GJB2	2
BP	GO:0090713	immunological memory process	2/107	17/18723	0.00416074	0.0246549	0.0183401	HLA-DRA/HLA-DRB1	2
BP	GO:2000696	regulation of epithelial cell differentiation involved in kidney development	2/107	17/18723	0.00416074	0.0246549	0.0183401	STAT1/MMP9	2
BP	GO:0051209	release of sequestered calcium ion into cytosol	4/107	115/18723	0.00428841	0.025336	0.0188468	CXCL10/CXCL9/CORO1A/CXCL11	4
BP	GO:0051283	negative regulation of sequestering of calcium ion	4/107	116/18723	0.00442235	0.0260254	0.0193596	CXCL10/CXCL9/CORO1A/CXCL11	4
BP	GO:0002763	positive regulation of myeloid leukocyte differentiation	3/107	58/18723	0.00445739	0.0260254	0.0193596	IFNG/CD74/HLA-DRB1	3
BP	GO:0032481	positive regulation of type I interferon production	3/107	58/18723	0.00445739	0.0260254	0.0193596	IRF1/STAT1/MMP12	3
BP	GO:0034340	response to type I interferon	3/107	58/18723	0.00445739	0.0260254	0.0193596	STAT1/IFITM1/MMP12	3
BP	GO:0034433	steroid esterification	2/107	18/18723	0.00466345	0.0269128	0.0200197	APOE/APOC1	2
BP	GO:0034434	sterol esterification	2/107	18/18723	0.00466345	0.0269128	0.0200197	APOE/APOC1	2
BP	GO:0034435	cholesterol esterification	2/107	18/18723	0.00466345	0.0269128	0.0200197	APOE/APOC1	2
BP	GO:1900424	regulation of defense response to bacterium	2/107	18/18723	0.00466345	0.0269128	0.0200197	HAVCR2/F2RL1	2
BP	GO:0051282	regulation of sequestering of calcium ion	4/107	118/18723	0.00469863	0.0270375	0.0201125	CXCL10/CXCL9/CORO1A/CXCL11	4
BP	GO:0002761	regulation of myeloid leukocyte differentiation	4/107	120/18723	0.0049863	0.0286102	0.0212824	IFNG/CD74/C1QC/HLA-DRB1	4
BP	GO:0002455	humoral immune response mediated by circulating immunoglobulin	4/107	121/18723	0.00513448	0.0290414	0.0216031	C1QB/C1QA/C1QC/C8G	4
BP	GO:0043030	regulation of macrophage activation	3/107	61/18723	0.0051352	0.0290414	0.0216031	HAVCR2/CST7/CD74	3
BP	GO:2000401	regulation of lymphocyte migration	3/107	61/18723	0.0051352	0.0290414	0.0216031	CCL5/CXCL10/CXCL13	3
BP	GO:0002281	macrophage activation involved in immune response	2/107	19/18723	0.00519273	0.0290414	0.0216031	IFNG/HAVCR2	2
BP	GO:0044546	NLRP3 inflammasome complex assembly	2/107	19/18723	0.00519273	0.0290414	0.0216031	GBP5/AIM2	2
BP	GO:0070233	negative regulation of T cell apoptotic process	2/107	19/18723	0.00519273	0.0290414	0.0216031	CCL5/CD27	2
BP	GO:0140131	positive regulation of lymphocyte chemotaxis	2/107	19/18723	0.00519273	0.0290414	0.0216031	CCL5/CXCL13	2
BP	GO:1900221	regulation of amyloid-beta clearance	2/107	19/18723	0.00519273	0.0290414	0.0216031	IFNG/APOE	2
BP	GO:1901739	regulation of myoblast fusion	2/107	19/18723	0.00519273	0.0290414	0.0216031	CXCL10/CXCL9	2
BP	GO:0051208	sequestering of calcium ion	4/107	122/18723	0.00528558	0.0293955	0.0218665	CXCL10/CXCL9/CORO1A/CXCL11	4
BP	GO:0051928	positive regulation of calcium ion transport	4/107	122/18723	0.00528558	0.0293955	0.0218665	CCL5/CXCL10/CXCL9/CXCL11	4
BP	GO:0022408	negative regulation of cell-cell adhesion	5/107	196/18723	0.00536684	0.029722	0.0221094	LAG3/IRF1/HAVCR2/CD74/HLA-DRB1	5
BP	GO:0032757	positive regulation of interleukin-8 production	3/107	62/18723	0.00537415	0.029722	0.0221094	CD2/CD74/F2RL1	3
BP	GO:0002764	immune response-regulating signaling pathway	8/107	468/18723	0.00541402	0.0298596	0.0222118	SLA2/IRF1/HAVCR2/CD247/CD3E/GBP1/F2RL1/HLA-DRB1	8
BP	GO:0022617	extracellular matrix disassembly	3/107	63/18723	0.00561969	0.0309083	0.0229919	LCP1/MMP9/MMP12	3
BP	GO:0002834	regulation of response to tumor cell	2/107	20/18723	0.00574829	0.0311001	0.0231346	HAVCR2/HLA-DRB1	2
BP	GO:0002837	regulation of immune response to tumor cell	2/107	20/18723	0.00574829	0.0311001	0.0231346	HAVCR2/HLA-DRB1	2
BP	GO:0072567	chemokine (C-X-C motif) ligand 2 production	2/107	20/18723	0.00574829	0.0311001	0.0231346	CD74/F2RL1	2
BP	GO:0098543	detection of other organism	2/107	20/18723	0.00574829	0.0311001	0.0231346	HLA-B/HLA-DRB1	2
BP	GO:0140632	inflammasome complex assembly	2/107	20/18723	0.00574829	0.0311001	0.0231346	GBP5/AIM2	2
BP	GO:2000341	regulation of chemokine (C-X-C motif) ligand 2 production	2/107	20/18723	0.00574829	0.0311001	0.0231346	CD74/F2RL1	2
BP	GO:0051346	negative regulation of hydrolase activity	7/107	379/18723	0.006089	0.0328125	0.0244084	GZMA/CST7/CD27/APOC1/SPOCK2/MMP9/PI3	7
BP	GO:0002720	positive regulation of cytokine production involved in immune response	3/107	65/18723	0.00613072	0.0328125	0.0244084	CD74/HLA-F/F2RL1	3
BP	GO:0048524	positive regulation of viral process	3/107	65/18723	0.00613072	0.0328125	0.0244084	CCL5/CD74/HLA-DRB1	3
BP	GO:0071677	positive regulation of mononuclear cell migration	3/107	65/18723	0.00613072	0.0328125	0.0244084	CCL5/CXCL10/CXCL13	3
BP	GO:0045655	regulation of monocyte differentiation	2/107	21/18723	0.0063298	0.0332523	0.0247355	CD74/HLA-DRB1	2
BP	GO:0046641	positive regulation of alpha-beta T cell proliferation	2/107	21/18723	0.0063298	0.0332523	0.0247355	RASAL3/CD3E	2
BP	GO:0050849	negative regulation of calcium-mediated signaling	2/107	21/18723	0.0063298	0.0332523	0.0247355	SLA2/TBC1D10C	2
BP	GO:0051767	nitric-oxide synthase biosynthetic process	2/107	21/18723	0.0063298	0.0332523	0.0247355	IFNG/STAT1	2
BP	GO:0051769	regulation of nitric-oxide synthase biosynthetic process	2/107	21/18723	0.0063298	0.0332523	0.0247355	IFNG/STAT1	2
BP	GO:0090026	positive regulation of monocyte chemotaxis	2/107	21/18723	0.0063298	0.0332523	0.0247355	CCL5/CXCL10	2
BP	GO:1902644	tertiary alcohol metabolic process	2/107	21/18723	0.0063298	0.0332523	0.0247355	AKR1B10/AKR1C2	2
BP	GO:0006956	complement activation	4/107	130/18723	0.00660273	0.0345948	0.0257342	C1QB/C1QA/C1QC/C8G	4
BP	GO:2000514	regulation of CD4-positive, alpha-beta T cell activation	3/107	67/18723	0.00666866	0.0348486	0.0259229	IFNG/HLA-DRA/HLA-DRB1	3
BP	GO:0016137	glycoside metabolic process	2/107	22/18723	0.00693696	0.0359302	0.0267276	AKR1B10/AKR1C2	2
BP	GO:0032727	positive regulation of interferon-alpha production	2/107	22/18723	0.00693696	0.0359302	0.0267276	STAT1/MMP12	2
BP	GO:0050860	negative regulation of T cell receptor signaling pathway	2/107	22/18723	0.00693696	0.0359302	0.0267276	SLA2/GBP1	2
BP	GO:0002294	CD4-positive, alpha-beta T cell differentiation involved in immune response	3/107	68/18723	0.00694784	0.0359302	0.0267276	IFNG/HLA-DRA/HLA-DRB1	3
BP	GO:0045637	regulation of myeloid cell differentiation	5/107	210/18723	0.00714346	0.0368462	0.0274089	IFNG/STAT1/CD74/C1QC/HLA-DRB1	5
BP	GO:0002287	alpha-beta T cell activation involved in immune response	3/107	69/18723	0.00723387	0.0370247	0.0275417	IFNG/HLA-DRA/HLA-DRB1	3
BP	GO:0002293	alpha-beta T cell differentiation involved in immune response	3/107	69/18723	0.00723387	0.0370247	0.0275417	IFNG/HLA-DRA/HLA-DRB1	3
BP	GO:0050688	regulation of defense response to virus	3/107	69/18723	0.00723387	0.0370247	0.0275417	STAT1/AIM2/MMP12	3
BP	GO:0042180	cellular ketone metabolic process	5/107	211/18723	0.0072843	0.0371873	0.0276626	IDO1/CD74/APOC1/AKR1B10/AKR1C2	5
BP	GO:0051651	maintenance of location in cell	5/107	214/18723	0.00771846	0.039303	0.0292365	CXCL10/CXCL9/CORO1A/APOE/CXCL11	5
BP	GO:0033627	cell adhesion mediated by integrin	3/107	72/18723	0.00813348	0.0413106	0.0307299	CCL5/CD3E/CXCL13	3
BP	GO:0043302	positive regulation of leukocyte degranulation	2/107	24/18723	0.008227	0.0414682	0.0308471	HLA-F/F2RL1	2
BP	GO:0051043	regulation of membrane protein ectodomain proteolysis	2/107	24/18723	0.008227	0.0414682	0.0308471	IFNG/APOE	2
BP	GO:0090023	positive regulation of neutrophil chemotaxis	2/107	24/18723	0.008227	0.0414682	0.0308471	CD74/RAC2	2
BP	GO:1904427	positive regulation of calcium ion transmembrane transport	3/107	73/18723	0.00844732	0.0424713	0.0315933	CXCL10/CXCL9/CXCL11	3
BP	GO:0010810	regulation of cell-substrate adhesion	5/107	221/18723	0.00880108	0.0441384	0.0328334	CD3E/RAC2/GBP1/SPOCK2/MMP12	5
BP	GO:0032753	positive regulation of interleukin-4 production	2/107	25/18723	0.00890927	0.0443459	0.0329878	HAVCR2/CD3E	2
BP	GO:0048143	astrocyte activation	2/107	25/18723	0.00890927	0.0443459	0.0329878	IFNG/C1QA	2
BP	GO:0098581	detection of external biotic stimulus	2/107	25/18723	0.00890927	0.0443459	0.0329878	HLA-B/HLA-DRB1	2
BP	GO:0097553	calcium ion transmembrane import into cytosol	4/107	142/18723	0.00895989	0.0444866	0.0330924	CXCL10/CXCL9/CORO1A/CXCL11	4
BP	GO:0002292	T cell differentiation involved in immune response	3/107	75/18723	0.00909616	0.0449391	0.033429	IFNG/HLA-DRA/HLA-DRB1	3
BP	GO:0033077	T cell differentiation in thymus	3/107	75/18723	0.00909616	0.0449391	0.033429	CD3D/CD3E/CD74	3
BP	GO:0046718	viral entry into host cell	4/107	144/18723	0.00939959	0.0463232	0.0344586	CD74/TRIM22/IFITM1/HLA-DRB1	4
BP	GO:0045954	positive regulation of natural killer cell mediated cytotoxicity	2/107	26/18723	0.00961598	0.0472727	0.0351649	LAG3/HLA-F	2
BP	GO:1901214	regulation of neuron death	6/107	319/18723	0.0100278	0.0491756	0.0365804	CCL5/IFNG/CORO1A/C1QA/HLA-F/APOE	6
BP	GO:0002719	negative regulation of cytokine production involved in immune response	2/107	27/18723	0.0103468	0.0502452	0.0373761	CD96/HLA-F	2
BP	GO:0034377	plasma lipoprotein particle assembly	2/107	27/18723	0.0103468	0.0502452	0.0373761	APOE/APOC1	2
BP	GO:0060142	regulation of syncytium formation by plasma membrane fusion	2/107	27/18723	0.0103468	0.0502452	0.0373761	CXCL10/CXCL9	2
BP	GO:0071624	positive regulation of granulocyte chemotaxis	2/107	27/18723	0.0103468	0.0502452	0.0373761	CD74/RAC2	2
BP	GO:0014068	positive regulation of phosphatidylinositol 3-kinase signaling	3/107	79/18723	0.0104793	0.0507648	0.0377626	CCL5/HCST/F2RL1	3
BP	GO:0045834	positive regulation of lipid metabolic process	4/107	149/18723	0.0105597	0.0510302	0.03796	IFNG/CD74/APOE/APOC1	4
BP	GO:0001959	regulation of cytokine-mediated signaling pathway	4/107	150/18723	0.0108024	0.0520763	0.0387382	CCL5/CD74/F2RL1/MMP12	4
BP	GO:0007160	cell-matrix adhesion	5/107	233/18723	0.0108942	0.0523923	0.0389732	CD96/CD3E/ITGAL/MMP12/VCAM1	5
BP	GO:0044409	entry into host	4/107	151/18723	0.0110486	0.0528791	0.0393354	CD74/TRIM22/IFITM1/HLA-DRB1	4
BP	GO:1904064	positive regulation of cation transmembrane transport	4/107	151/18723	0.0110486	0.0528791	0.0393354	IFNG/CXCL10/CXCL9/CXCL11	4
BP	GO:1902624	positive regulation of neutrophil migration	2/107	28/18723	0.0111015	0.0530052	0.0394292	CD74/RAC2	2
BP	GO:0001960	negative regulation of cytokine-mediated signaling pathway	3/107	81/18723	0.0112141	0.0534147	0.0397338	CCL5/F2RL1/MMP12	3
BP	GO:2000116	regulation of cysteine-type endopeptidase activity	5/107	235/18723	0.0112734	0.053569	0.0398485	PSMB9/CST7/AIM2/CD27/MMP9	5
BP	GO:0043254	regulation of protein-containing complex assembly	7/107	428/18723	0.0114549	0.0543015	0.0403934	IFNG/GBP5/WAS/CORO1A/LCP1/CXCL13/APOE	7
BP	GO:0046889	positive regulation of lipid biosynthetic process	3/107	82/18723	0.0115924	0.0548231	0.0407814	IFNG/CD74/APOE	3
BP	GO:0090025	regulation of monocyte chemotaxis	2/107	29/18723	0.0118798	0.0559165	0.0415948	CCL5/CXCL10	2
BP	GO:1903902	positive regulation of viral life cycle	2/107	29/18723	0.0118798	0.0559165	0.0415948	CD74/HLA-DRB1	2
BP	GO:0043367	CD4-positive, alpha-beta T cell differentiation	3/107	83/18723	0.011978	0.0562458	0.0418398	IFNG/HLA-DRA/HLA-DRB1	3
BP	GO:0052548	regulation of endopeptidase activity	7/107	432/18723	0.0120084	0.0562558	0.0418472	PSMB9/CST7/AIM2/CD27/SPOCK2/MMP9/PI3	7
BP	GO:0050851	antigen receptor-mediated signaling pathway	5/107	240/18723	0.0122607	0.057303	0.0426262	SLA2/CD247/CD3E/GBP1/HLA-DRB1	5
BP	GO:0098586	cellular response to virus	3/107	84/18723	0.0123709	0.0576826	0.0429086	CCL5/CXCL10/MMP12	3
BP	GO:0034368	protein-lipid complex remodeling	2/107	30/18723	0.0126813	0.0585812	0.043577	APOE/APOC1	2
BP	GO:0034369	plasma lipoprotein particle remodeling	2/107	30/18723	0.0126813	0.0585812	0.043577	APOE/APOC1	2
BP	GO:0050858	negative regulation of antigen receptor-mediated signaling pathway	2/107	30/18723	0.0126813	0.0585812	0.043577	SLA2/GBP1	2
BP	GO:0051125	regulation of actin nucleation	2/107	30/18723	0.0126813	0.0585812	0.043577	WAS/CORO1A	2
BP	GO:1903169	regulation of calcium ion transmembrane transport	4/107	159/18723	0.0131493	0.0603193	0.0448699	CXCL10/CXCL9/CORO1A/CXCL11	4
BP	GO:0045921	positive regulation of exocytosis	3/107	86/18723	0.0131787	0.0603193	0.0448699	IFNG/HLA-F/F2RL1	3
BP	GO:0060761	negative regulation of response to cytokine stimulus	3/107	86/18723	0.0131787	0.0603193	0.0448699	CCL5/F2RL1/MMP12	3
BP	GO:2000117	negative regulation of cysteine-type endopeptidase activity	3/107	86/18723	0.0131787	0.0603193	0.0448699	CST7/CD27/MMP9	3
BP	GO:0060402	calcium ion transport into cytosol	4/107	160/18723	0.0134285	0.061253	0.0455645	CXCL10/CXCL9/CORO1A/CXCL11	4
BP	GO:0002230	positive regulation of defense response to virus by host	2/107	31/18723	0.0135058	0.061253	0.0455645	STAT1/AIM2	2
BP	GO:0002717	positive regulation of natural killer cell mediated immunity	2/107	31/18723	0.0135058	0.061253	0.0455645	LAG3/HLA-F	2
BP	GO:0065005	protein-lipid complex assembly	2/107	31/18723	0.0135058	0.061253	0.0455645	APOE/APOC1	2
BP	GO:0022411	cellular component disassembly	7/107	443/18723	0.0136305	0.0616778	0.0458805	C1QB/C1QA/C1QC/LCP1/F2RL1/MMP9/MMP12	7
BP	GO:0033002	muscle cell proliferation	5/107	248/18723	0.01396	0.0630259	0.0468833	CCL5/IFNG/STAT1/APOE/MMP9	5
BP	GO:0060759	regulation of response to cytokine stimulus	4/107	162/18723	0.0139983	0.0630556	0.0469054	CCL5/CD74/F2RL1/MMP12	4
BP	GO:0010644	cell communication by electrical coupling	2/107	32/18723	0.014353	0.0642177	0.0477698	GJB6/GJB2	2
BP	GO:0034367	protein-containing complex remodeling	2/107	32/18723	0.014353	0.0642177	0.0477698	APOE/APOC1	2
BP	GO:0090022	regulation of neutrophil chemotaxis	2/107	32/18723	0.014353	0.0642177	0.0477698	CD74/RAC2	2
BP	GO:0002700	regulation of production of molecular mediator of immune response	4/107	164/18723	0.0145832	0.0651012	0.0484271	CD96/CD74/HLA-F/F2RL1	4
BP	GO:0010951	negative regulation of endopeptidase activity	5/107	252/18723	0.0148664	0.0661273	0.0491904	CST7/CD27/SPOCK2/MMP9/PI3	5
BP	GO:0043087	regulation of GTPase activity	6/107	348/18723	0.0148795	0.0661273	0.0491904	CCL5/RASAL3/TBC1D10C/CXCL13/RGS1/F2RL1	6
CC	GO:0042611	MHC protein complex	10/109	25/19550	5.7991e-17	8.87262e-15	5.61597e-15	CD74/HLA-DQA1/HLA-DMA/HLA-DRA/HLA-DMB/HLA-DPA1/HLA-F/HLA-B/HLA-DOA/HLA-DRB1	10
CC	GO:0001533	cornified envelope	11/109	45/19550	8.35976e-16	6.39522e-14	4.04788e-14	SPRR1B/SPRR1A/SPRR2D/SPRR2E/SPRR2F/SCEL/PI3/SPRR2A/IVL/DSG1/SPRR2B	11
CC	GO:0042613	MHC class II protein complex	8/109	17/19550	1.67662e-14	8.55078e-13	5.41226e-13	CD74/HLA-DQA1/HLA-DMA/HLA-DRA/HLA-DMB/HLA-DPA1/HLA-DOA/HLA-DRB1	8
CC	GO:0009897	external side of plasma membrane	19/109	421/19550	1.92806e-12	7.37482e-11	4.66793e-11	LAG3/CD8A/PDCD1/CXCL10/CXCR3/CXCL9/CD3D/CXCR6/IL2RB/CD2/CD3E/CD74/CD48/HLA-F/IL2RG/CD27/HLA-DRB1/RAET1L/VCAM1	19
CC	GO:0071556	integral component of lumenal side of endoplasmic reticulum membrane	7/109	29/19550	1.94384e-10	4.95678e-09	3.13742e-09	CD74/HLA-DQA1/HLA-DRA/HLA-DPA1/HLA-F/HLA-B/HLA-DRB1	7
CC	GO:0098553	lumenal side of endoplasmic reticulum membrane	7/109	29/19550	1.94384e-10	4.95678e-09	3.13742e-09	CD74/HLA-DQA1/HLA-DRA/HLA-DPA1/HLA-F/HLA-B/HLA-DRB1	7
CC	GO:0030666	endocytic vesicle membrane	12/109	193/19550	8.26412e-10	1.8063e-08	1.14331e-08	CD3D/CD74/TAP1/HLA-DQA1/CORO1A/HLA-DRA/RAC2/HLA-DPA1/HLA-F/HLA-B/APOE/HLA-DRB1	12
CC	GO:0098576	lumenal side of membrane	7/109	36/19550	1.00688e-09	1.92566e-08	1.21886e-08	CD74/HLA-DQA1/HLA-DRA/HLA-DPA1/HLA-F/HLA-B/HLA-DRB1	7
CC	GO:0001772	immunological synapse	7/109	44/19550	4.45611e-09	7.57539e-08	4.79488e-08	GZMB/GZMA/HAVCR2/CD3E/CORO1A/HLA-DRA/HLA-DRB1	7
CC	GO:0030139	endocytic vesicle	14/109	336/19550	5.5166e-09	8.4404e-08	5.34239e-08	CD3D/GNLY/CD74/TAP1/WAS/HLA-DQA1/CORO1A/HLA-DRA/RAC2/HLA-DPA1/HLA-F/HLA-B/APOE/HLA-DRB1	14
CC	GO:0012507	ER to Golgi transport vesicle membrane	7/109	62/19550	5.26713e-08	7.3261e-07	4.63709e-07	CD74/HLA-DQA1/HLA-DRA/HLA-DPA1/HLA-F/HLA-B/HLA-DRB1	7
CC	GO:0030669	clathrin-coated endocytic vesicle membrane	7/109	72/19550	1.50723e-07	1.92172e-06	1.21636e-06	CD3D/CD74/HLA-DQA1/HLA-DRA/HLA-DPA1/APOE/HLA-DRB1	7
CC	GO:0045334	clathrin-coated endocytic vesicle	7/109	91/19550	7.59315e-07	8.6176e-06	5.45455e-06	CD3D/CD74/HLA-DQA1/HLA-DRA/HLA-DPA1/APOE/HLA-DRB1	7
CC	GO:0030662	coated vesicle membrane	9/109	181/19550	7.88539e-07	8.6176e-06	5.45455e-06	CD3D/CD74/HLA-DQA1/HLA-DRA/HLA-DPA1/HLA-F/HLA-B/APOE/HLA-DRB1	9
CC	GO:0030134	COPII-coated ER to Golgi transport vesicle	7/109	94/19550	9.47187e-07	9.6613e-06	6.11517e-06	CD74/HLA-DQA1/HLA-DRA/HLA-DPA1/HLA-F/HLA-B/HLA-DRB1	7
CC	GO:0030176	integral component of endoplasmic reticulum membrane	8/109	162/19550	3.4944e-06	3.34152e-05	2.11503e-05	CD74/TAP1/HLA-DQA1/HLA-DRA/HLA-DPA1/HLA-F/HLA-B/HLA-DRB1	8
CC	GO:0030665	clathrin-coated vesicle membrane	7/109	116/19550	3.90258e-06	3.51232e-05	2.22314e-05	CD3D/CD74/HLA-DQA1/HLA-DRA/HLA-DPA1/APOE/HLA-DRB1	7
CC	GO:0031227	intrinsic component of endoplasmic reticulum membrane	8/109	170/19550	4.99492e-06	4.24568e-05	2.68732e-05	CD74/TAP1/HLA-DQA1/HLA-DRA/HLA-DPA1/HLA-F/HLA-B/HLA-DRB1	8
CC	GO:0045335	phagocytic vesicle	7/109	137/19550	1.16973e-05	9.41941e-05	5.96206e-05	GNLY/TAP1/WAS/CORO1A/RAC2/HLA-F/HLA-B	7
CC	GO:0030135	coated vesicle	9/109	299/19550	4.54408e-05	0.000347622	0.000220029	CD3D/CD74/HLA-DQA1/HLA-DRA/HLA-DPA1/HLA-F/HLA-B/APOE/HLA-DRB1	9
CC	GO:0030670	phagocytic vesicle membrane	5/109	76/19550	6.62495e-05	0.000482675	0.000305511	TAP1/CORO1A/RAC2/HLA-F/HLA-B	5
CC	GO:0005765	lysosomal membrane	10/109	395/19550	7.29252e-05	0.000485111	0.000307054	CD74/HLA-DQA1/HLA-DMA/HLA-DRA/HLA-DMB/HLA-DPA1/HLA-F/HLA-DOA/IFITM1/HLA-DRB1	10
CC	GO:0098852	lytic vacuole membrane	10/109	395/19550	7.29252e-05	0.000485111	0.000307054	CD74/HLA-DQA1/HLA-DMA/HLA-DRA/HLA-DMB/HLA-DPA1/HLA-F/HLA-DOA/IFITM1/HLA-DRB1	10
CC	GO:0030136	clathrin-coated vesicle	7/109	196/19550	0.000115018	0.000733241	0.000464108	CD3D/CD74/HLA-DQA1/HLA-DRA/HLA-DPA1/APOE/HLA-DRB1	7
CC	GO:0030658	transport vesicle membrane	7/109	212/19550	0.000186778	0.00111612	0.000706453	CD74/HLA-DQA1/HLA-DRA/HLA-DPA1/HLA-F/HLA-B/HLA-DRB1	7
CC	GO:0005774	vacuolar membrane	10/109	444/19550	0.000189667	0.00111612	0.000706453	CD74/HLA-DQA1/HLA-DMA/HLA-DRA/HLA-DMB/HLA-DPA1/HLA-F/HLA-DOA/IFITM1/HLA-DRB1	10
CC	GO:0032588	trans-Golgi network membrane	5/109	100/19550	0.000242854	0.00137617	0.000871056	CD74/HLA-DQA1/HLA-DRA/HLA-DPA1/HLA-DRB1	5
CC	GO:0005769	early endosome	9/109	394/19550	0.000362024	0.0019782	0.00125211	HAVCR2/CORO1A/SAMD9L/HLA-DRA/HLA-F/HLA-B/APOE/F2RL1/VCAM1	9
CC	GO:0005884	actin filament	5/109	114/19550	0.000445233	0.00234899	0.0014868	WAS/CORO1A/RAC2/LCP1/GJB6	5
CC	GO:0005770	late endosome	7/109	282/19550	0.00102722	0.00523882	0.00331594	SLA2/CST7/CD74/HLA-DMA/HLA-DRA/HLA-DMB/HLA-DRB1	7
CC	GO:0031301	integral component of organelle membrane	8/109	387/19550	0.00146554	0.00723313	0.00457824	CD74/TAP1/HLA-DQA1/HLA-DRA/HLA-DPA1/HLA-F/HLA-B/HLA-DRB1	8
CC	GO:0042627	chylomicron	2/109	13/19550	0.00230805	0.010825	0.00685174	APOE/APOC1	2
CC	GO:0031300	intrinsic component of organelle membrane	8/109	417/19550	0.00233481	0.010825	0.00685174	CD74/TAP1/HLA-DQA1/HLA-DRA/HLA-DPA1/HLA-F/HLA-B/HLA-DRB1	8
CC	GO:0034361	very-low-density lipoprotein particle	2/109	20/19550	0.00548096	0.0239596	0.0151654	APOE/APOC1	2
CC	GO:0034385	triglyceride-rich plasma lipoprotein particle	2/109	20/19550	0.00548096	0.0239596	0.0151654	APOE/APOC1	2
CC	GO:0005922	connexin complex	2/109	21/19550	0.00603596	0.0256529	0.0162371	GJB6/GJB2	2
CC	GO:0071682	endocytic vesicle lumen	2/109	23/19550	0.00721936	0.0297269	0.0188158	GNLY/APOE	2
CC	GO:0098802	plasma membrane signaling receptor complex	6/109	306/19550	0.00738316	0.0297269	0.0188158	CD8A/CD3D/IL2RB/CD247/CD3E/ITGAL	6
CC	GO:0030133	transport vesicle	7/109	412/19550	0.00831247	0.0326105	0.020641	CD74/HLA-DQA1/HLA-DRA/HLA-DPA1/HLA-F/HLA-B/HLA-DRB1	7
CC	GO:0031902	late endosome membrane	4/109	146/19550	0.00906673	0.0338344	0.0214156	HLA-DMA/HLA-DRA/HLA-DMB/HLA-DRB1	4
CC	GO:0072562	blood microparticle	4/109	146/19550	0.00906673	0.0338344	0.0214156	C1QB/C1QC/APOE/C8G	4
CC	GO:0042101	T cell receptor complex	4/109	148/19550	0.00949886	0.034603	0.0219021	CD8A/CD3D/CD247/CD3E	4
CC	GO:0034364	high-density lipoprotein particle	2/109	27/19550	0.00987178	0.0351252	0.0222326	APOE/APOC1	2
CC	GO:0001891	phagocytic cup	2/109	28/19550	0.0105928	0.0368339	0.0233142	CORO1A/LCP1	2
CC	GO:0002102	podosome	2/109	29/19550	0.0113363	0.0385436	0.0243964	LCP1/VCAM1	2
CC	GO:0005581	collagen trimer	3/109	87/19550	0.0127337	0.0423532	0.0268077	C1QB/C1QA/C1QC	3
CC	GO:0070820	tertiary granule	4/109	164/19550	0.0134435	0.043669	0.0276405	TBC1D10C/MMP9/PRSS3/DSG1	4
CC	GO:0005921	gap junction	2/109	32/19550	0.0137001	0.043669	0.0276405	GJB6/GJB2	2
CC	GO:0005802	trans-Golgi network	5/109	259/19550	0.0150451	0.0463748	0.0293532	CD74/HLA-DQA1/HLA-DRA/HLA-DPA1/HLA-DRB1	5
CC	GO:0031225	anchored component of membrane	4/109	170/19550	0.0151552	0.0463748	0.0293532	CD2/CD48/CD52/RAET1L	4
CC	GO:0034358	plasma lipoprotein particle	2/109	36/19550	0.017152	0.0504666	0.0319431	APOE/APOC1	2
CC	GO:1990777	lipoprotein particle	2/109	36/19550	0.017152	0.0504666	0.0319431	APOE/APOC1	2
CC	GO:0032994	protein-lipid complex	2/109	39/19550	0.0199573	0.0567164	0.0358989	APOE/APOC1	2
CC	GO:0101002	ficolin-1-rich granule	4/109	185/19550	0.0200176	0.0567164	0.0358989	TBC1D10C/PYGL/MMP9/DSG1	4
CC	GO:0005911	cell-cell junction	7/109	494/19550	0.0206817	0.0575327	0.0364156	CD2/CD3E/WAS/CORO1A/GJB6/GJB2/DSG1	7
CC	GO:0030175	filopodium	3/109	107/19550	0.0220197	0.0601608	0.0380791	TBC1D10C/LCP1/VCAM1	3
CC	GO:0098562	cytoplasmic side of membrane	4/109	197/19550	0.0245285	0.0658396	0.0416735	CD2/RASAL3/RGS1/DSG1	4
MF	GO:0023023	MHC protein complex binding	9/104	36/18368	3.48371e-13	8.22156e-11	6.34402e-11	CD8A/CD74/HLA-DQA1/HLA-DMA/HLA-DRA/HLA-DMB/HLA-DPA1/HLA-DOA/HLA-DRB1	9
MF	GO:0023026	MHC class II protein complex binding	8/104	27/18368	1.63126e-12	1.92488e-10	1.4853e-10	CD74/HLA-DQA1/HLA-DMA/HLA-DRA/HLA-DMB/HLA-DPA1/HLA-DOA/HLA-DRB1	8
MF	GO:0042605	peptide antigen binding	7/104	36/18368	1.10905e-09	7.67707e-08	5.92388e-08	TAP1/HLA-DQA1/HLA-DRA/HLA-DPA1/HLA-F/HLA-B/HLA-DRB1	7
MF	GO:0032395	MHC class II receptor activity	5/104	10/18368	1.3012e-09	7.67707e-08	5.92388e-08	HLA-DQA1/HLA-DRA/HLA-DPA1/HLA-DOA/HLA-DRB1	5
MF	GO:0140375	immune receptor activity	10/104	144/18368	8.91713e-09	4.20888e-07	3.24771e-07	CXCR3/CXCR6/IL2RB/CD74/HLA-DQA1/HLA-DRA/HLA-DPA1/IL2RG/HLA-DOA/HLA-DRB1	10
MF	GO:0004252	serine-type endopeptidase activity	10/104	174/18368	5.44015e-08	2.13979e-06	1.65113e-06	GZMB/GZMA/GZMH/GZMK/KLK11/MMP9/MMP12/KLK13/PRSS3/KLK10	10
MF	GO:0008236	serine-type peptidase activity	10/104	191/18368	1.30712e-07	4.40686e-06	3.40047e-06	GZMB/GZMA/GZMH/GZMK/KLK11/MMP9/MMP12/KLK13/PRSS3/KLK10	10
MF	GO:0017171	serine hydrolase activity	10/104	195/18368	1.58628e-07	4.67954e-06	3.61088e-06	GZMB/GZMA/GZMH/GZMK/KLK11/MMP9/MMP12/KLK13/PRSS3/KLK10	10
MF	GO:0003823	antigen binding	9/104	171/18368	5.48012e-07	1.43701e-05	1.10884e-05	LAG3/TAP1/HLA-DQA1/HLA-DRA/CD48/HLA-DPA1/HLA-F/HLA-B/HLA-DRB1	9
MF	GO:0004175	endopeptidase activity	13/104	430/18368	9.37842e-07	2.21331e-05	1.70786e-05	GZMB/GZMA/GZMH/CTSW/PSMB9/GZMK/ADAMDEC1/KLK11/MMP9/MMP12/KLK13/PRSS3/KLK10	13
MF	GO:0045236	CXCR chemokine receptor binding	4/104	18/18368	2.79182e-06	5.98971e-05	4.62186e-05	CXCL10/CXCL9/CXCL13/CXCL11	4
MF	GO:0042379	chemokine receptor binding	6/104	72/18368	3.28843e-06	6.46725e-05	4.99034e-05	CCL5/CXCL10/CXCL9/STAT1/CXCL13/CXCL11	6
MF	GO:0008009	chemokine activity	5/104	49/18368	8.26333e-06	0.000150011	0.000115754	CCL5/CXCL10/CXCL9/CXCL13/CXCL11	5
MF	GO:0042277	peptide binding	10/104	321/18368	1.41172e-05	0.000237975	0.000183629	CD74/TAP1/HLA-DQA1/HLA-DRA/C1QA/HLA-DPA1/HLA-F/HLA-B/APOE/HLA-DRB1	10
MF	GO:0042608	T cell receptor binding	3/104	11/18368	2.81508e-05	0.000442907	0.000341761	CD3E/HLA-DRA/HLA-DRB1	3
MF	GO:0005125	cytokine activity	8/104	235/18368	5.71154e-05	0.000842452	0.000650063	CCL5/IFNG/CXCL10/CXCL9/CXCL13/CXCL11/LTB/SLURP1	8
MF	GO:0042287	MHC protein binding	4/104	40/18368	7.57693e-05	0.00100114	0.000772511	LAG3/CD8A/CD74/TAP1	4
MF	GO:0030280	structural constituent of skin epidermis	3/104	15/18368	7.6358e-05	0.00100114	0.000772511	SPRR1A/SPRR2E/PI3	3
MF	GO:0033218	amide binding	10/104	400/18368	9.0614e-05	0.00112552	0.000868489	CD74/TAP1/HLA-DQA1/HLA-DRA/C1QA/HLA-DPA1/HLA-F/HLA-B/APOE/HLA-DRB1	10
MF	GO:0019955	cytokine binding	6/104	139/18368	0.000139235	0.00164298	0.00126777	CXCR3/CXCR6/IL2RB/CD74/GBP1/IL2RG	6
MF	GO:0005126	cytokine receptor binding	8/104	271/18368	0.000153617	0.00172636	0.00133212	CCL5/IFNG/CXCL10/CXCL9/STAT1/CXCL13/CXCL11/LTB	8
MF	GO:0004896	cytokine receptor activity	5/104	97/18368	0.000225276	0.0024166	0.00186472	CXCR3/CXCR6/IL2RB/CD74/IL2RG	5
MF	GO:0030247	polysaccharide binding	3/104	25/18368	0.000370417	0.0038008	0.00293282	HLA-DRA/HLA-DRB1/PPP1R3C	3
MF	GO:0022829	wide pore channel activity	3/104	30/18368	0.000640567	0.00629891	0.00486044	PRF1/GJB6/GJB2	3
MF	GO:0032052	bile acid binding	2/104	11/18368	0.00168912	0.0159452	0.0123039	PYGL/AKR1C2	2
MF	GO:0004032	alditol:NADP+ 1-oxidoreductase activity	2/104	12/18368	0.00201946	0.0183305	0.0141444	AKR1B10/AKR1C2	2
MF	GO:0048020	CCR chemokine receptor binding	3/104	48/18368	0.00253482	0.0221562	0.0170965	CCL5/STAT1/CXCL13	3
MF	GO:0047834	D-threo-aldose 1-dehydrogenase activity	2/104	18/18368	0.00457898	0.0385943	0.0297806	AKR1B10/AKR1C2	2
MF	GO:0042288	MHC class I protein binding	2/104	20/18368	0.00564459	0.0459352	0.0354451	CD8A/TAP1	2
MF	GO:0005243	gap junction channel activity	2/104	21/18368	0.00621583	0.0487183	0.0375926	GJB6/GJB2	2
MF	GO:0048018	receptor ligand activity	8/104	487/18368	0.00644988	0.0487183	0.0375926	CCL5/IFNG/CXCL10/CXCL9/CXCL13/CXCL11/LTB/SLURP1	8
MF	GO:0001664	G protein-coupled receptor binding	6/104	295/18368	0.00665528	0.0487183	0.0375926	CCL5/CXCL10/CXCL9/STAT1/CXCL13/CXCL11	6
MF	GO:0008106	alcohol dehydrogenase (NADP+) activity	2/104	22/18368	0.0068123	0.0487183	0.0375926	AKR1B10/AKR1C2	2
MF	GO:0030546	signaling receptor activator activity	8/104	495/18368	0.00708891	0.0492054	0.0379685	CCL5/IFNG/CXCL10/CXCL9/CXCL13/CXCL11/LTB/SLURP1	8
MF	GO:0016493	C-C chemokine receptor activity	2/104	23/18368	0.00743371	0.0501244	0.0386776	CXCR3/CXCR6	2
MF	GO:0001965	G-protein alpha-subunit binding	2/104	24/18368	0.00807974	0.0511253	0.0394499	RGS1/F2RL1	2
MF	GO:0019957	C-C chemokine binding	2/104	24/18368	0.00807974	0.0511253	0.0394499	CXCR3/CXCR6	2
MF	GO:0033293	monocarboxylic acid binding	3/104	73/18368	0.00823203	0.0511253	0.0394499	APOC1/PYGL/AKR1C2	3
MF	GO:0001637	G protein-coupled chemoattractant receptor activity	2/104	26/18368	0.00944454	0.0557228	0.0429975	CXCR3/CXCR6	2
MF	GO:0004950	chemokine receptor activity	2/104	26/18368	0.00944454	0.0557228	0.0429975	CXCR3/CXCR6	2
MF	GO:0005539	glycosaminoglycan binding	5/104	230/18368	0.00994924	0.0572688	0.0441905	CXCL10/CXCL13/APOE/CXCL11/SPOCK2	5

## Sheet: S4
Table S4: Prognostic analysis of 66 subtype-related genes using a univariate Cox regression analysis
id	HR	HR.95L	HR.95H	p-value
GZMB	0.62699	0.468278	0.839494	0.00171956
LAG3	0.653154	0.463307	0.920793	0.0150606
GZMA	0.676475	0.523882	0.873514	0.00272818
NKG7	0.702226	0.54109	0.911348	0.00786159
CCL5	0.646809	0.495147	0.844924	0.00139336
CD8A	0.61392	0.458458	0.822099	0.00105713
PRF1	0.625856	0.438425	0.893416	0.00986361
GZMH	0.642288	0.478391	0.862338	0.00322653
IFNG	0.475104	0.292417	0.771926	0.002653
CD7	0.66057	0.48743	0.895211	0.00750086
ZNF683	0.561956	0.37804	0.835346	0.00437939
GBP4	0.734724	0.577568	0.934642	0.0120587
SLA2	0.520756	0.330441	0.820681	0.00493087
HAVCR2	0.611204	0.413068	0.904378	0.0137885
PDCD1	0.512682	0.329499	0.797705	0.00305644
SIRPG	0.502072	0.329408	0.765241	0.00135395
CXCL10	0.829096	0.69615	0.987431	0.0355698
CXCR3	0.543786	0.377324	0.783687	0.00108616
CXCL9	0.712132	0.570807	0.888447	0.00263023
CCL4L2	0.661403	0.462787	0.945259	0.0232711
CD3D	0.679131	0.520136	0.886727	0.00446396
CTSW	0.595075	0.407301	0.869415	0.00728852
HCST	0.62831	0.437076	0.903217	0.0120838
CD96	0.559543	0.380484	0.822868	0.00317024
CXCR6	0.424929	0.267422	0.675203	0.000292135
IL2RB	0.604515	0.439813	0.830894	0.00192559
CD2	0.632112	0.471232	0.847917	0.0022073
RASAL3	0.583339	0.393734	0.86425	0.00720133
CD247	0.592339	0.416689	0.842031	0.00352233
CST7	0.565327	0.381738	0.83721	0.00441569
CD3E	0.607651	0.431414	0.855882	0.00436589
TBC1D10C	0.625355	0.437553	0.893763	0.00998431
CD74	0.727626	0.543081	0.97488	0.0331369
HLA-DRB6	0.608017	0.436781	0.846384	0.0031961
GZMK	0.672496	0.509486	0.887661	0.00508909
WAS	0.64882	0.449758	0.935986	0.0206788
HLA-DQA1	0.698267	0.51656	0.943893	0.0195202
CORO1A	0.694678	0.493028	0.978803	0.0373029
ITGAL	0.590271	0.41753	0.83448	0.00284241
HLA-DRA	0.690673	0.513745	0.928534	0.0142444
HLA-DMB	0.683953	0.50887	0.919275	0.0118068
UBD	0.811102	0.679091	0.968774	0.0208889
RAC2	0.717365	0.523815	0.982433	0.0384115
ADAMDEC1	0.71542	0.525765	0.973488	0.033094
LCP1	0.67491	0.494801	0.92058	0.0130486
CD48	0.655813	0.483114	0.890247	0.00681976
HLA-DPA1	0.718453	0.519722	0.993175	0.0453473
CD52	0.687291	0.504413	0.936472	0.0175109
IL2RG	0.670627	0.491748	0.914576	0.0116003
HLA-DOA	0.650968	0.453404	0.934619	0.0199981
LTB	0.720578	0.523415	0.99201	0.0445212
CD27	0.698073	0.530878	0.917924	0.0100811
F2RL1	1.40959	1.09123	1.82082	0.00857785
SPRR2C	1.1637	1.00121	1.35257	0.0481868
SPOCK2	0.617896	0.459332	0.831198	0.00146294
GJB6	1.23073	1.06025	1.42864	0.00635407
PYGL	1.67282	1.25001	2.23865	0.000538058
KLK11	1.27384	1.02588	1.58174	0.0284317
RAET1L	1.31282	1.00606	1.71311	0.0450216
VCAM1	0.757988	0.617554	0.930359	0.00803869
KLK13	1.20619	1.03372	1.40744	0.0172581
BARX2	1.39383	1.11183	1.74735	0.00398757
PPP1R3C	1.44451	1.17392	1.77747	0.000510664
C8G	0.663553	0.48168	0.914096	0.0120889
FAM25A	1.20819	1.03943	1.40434	0.0137484
GJB2	1.28072	1.047	1.56662	0.0160961

## Sheet: S5
Table S5: The output results of the neural network model.
	network output
error	2.87261
reached.threshold	0.00895545
steps	1069
Intercept.to.1layhid1	-2.61471
GZMB.to.1layhid1	-1.03938
LAG3.to.1layhid1	-3.3682
NKG7.to.1layhid1	4.82256
PRF1.to.1layhid1	2.39273
GZMA.to.1layhid1	-0.915733
GZMH.to.1layhid1	-2.66104
Intercept.to.1layhid2	0.240957
GZMB.to.1layhid2	11.7513
LAG3.to.1layhid2	-3.9624
NKG7.to.1layhid2	-2.78066
PRF1.to.1layhid2	-10.8366
GZMA.to.1layhid2	-9.60858
GZMH.to.1layhid2	-5.20739
Intercept.to.1layhid3	-1.29487
GZMB.to.1layhid3	0.0222897
LAG3.to.1layhid3	0.0095711
NKG7.to.1layhid3	0.0501928
PRF1.to.1layhid3	-0.0136098
GZMA.to.1layhid3	-0.0518776
GZMH.to.1layhid3	0.0575272
Intercept.to.1layhid4	-0.549135
GZMB.to.1layhid4	-12.0752
LAG3.to.1layhid4	6.99644
NKG7.to.1layhid4	-5.32505
PRF1.to.1layhid4	-2.34897
GZMA.to.1layhid4	3.92085
GZMH.to.1layhid4	1.13949
Intercept.to.A	0.0233616
1layhid1.to.A	1.09246
1layhid2.to.A	1.03954
1layhid3.to.A	-0.270004
1layhid4.to.A	1.03417
Intercept.to.B	1.15319
1layhid1.to.B	-1.10049
1layhid2.to.B	-1.04946
1layhid3.to.B	-0.505485
1layhid4.to.B	-1.04156

## Sheet: S6
Table S6: Correlation between tumor-infiltrating immune cells and Pyroscore.
immune	cor	pvalue
B cell_TIMER	-0.754659	3.86986e-13
T cell CD4+_TIMER	-0.571903	6.47717e-07
T cell CD8+_TIMER	-0.840547	2.00459e-18
Neutrophil_TIMER	-0.824869	2.99101e-17
Macrophage_TIMER	-0.436527	0.00027768
Myeloid dendritic cell_TIMER	-0.917351	6.83571e-27
B cell naive_CIBERSORT-ABS	-0.286264	0.0207908
B cell memory_CIBERSORT-ABS	-0.388994	0.00136259
T cell CD8+_CIBERSORT-ABS	-0.880638	4.1278e-22
T cell CD4+ memory resting_CIBERSORT-ABS	-0.29621	0.0165834
T cell CD4+ memory activated_CIBERSORT-ABS	-0.364438	0.00283992
T cell follicular helper_CIBERSORT-ABS	-0.752098	5.14275e-13
T cell regulatory (Tregs)_CIBERSORT-ABS	-0.568836	7.66432e-07
NK cell resting_CIBERSORT-ABS	0.300982	0.0148386
NK cell activated_CIBERSORT-ABS	-0.552496	1.82679e-06
Macrophage M0_CIBERSORT-ABS	-0.274996	0.0266229
Macrophage M1_CIBERSORT-ABS	-0.627542	2.2149e-08
Macrophage M2_CIBERSORT-ABS	-0.54174	3.15715e-06
Myeloid dendritic cell resting_CIBERSORT-ABS	-0.355992	0.00360959
B cell_QUANTISEQ	-0.688374	2.34588e-10
Macrophage M1_QUANTISEQ	-0.457605	0.000126842
Macrophage M2_QUANTISEQ	-0.603409	1.03666e-07
T cell CD4+ (non-regulatory)_QUANTISEQ	0.263205	0.0341449
T cell CD8+_QUANTISEQ	-0.805149	6.26499e-16
T cell regulatory (Tregs)_QUANTISEQ	-0.676573	6.1643e-10
T cell_MCPCOUNTER	-0.534484	4.51836e-06
T cell CD8+_MCPCOUNTER	-0.736844	2.61143e-12
cytotoxicity score_MCPCOUNTER	-0.718794	1.55501e-11
NK cell_MCPCOUNTER	-0.773689	4.17335e-14
B cell_MCPCOUNTER	-0.662937	1.78405e-09
Monocyte_MCPCOUNTER	-0.649388	4.86424e-09
Macrophage/Monocyte_MCPCOUNTER	-0.649388	4.86424e-09
Myeloid dendritic cell_MCPCOUNTER	-0.698164	1.01614e-10
Myeloid dendritic cell activated_XCELL	-0.804633	6.75231e-16
B cell_XCELL	-0.771897	5.19409e-14
T cell CD4+ memory_XCELL	-0.531016	5.34723e-06
T cell CD4+ naive_XCELL	-0.77686	2.8195e-14
T cell CD4+ (non-regulatory)_XCELL	-0.305354	0.0133812
T cell CD8+_XCELL	-0.837231	3.6357e-18
T cell CD8+ central memory_XCELL	-0.88692	8.29458e-23
T cell CD8+ effector memory_XCELL	-0.66602	1.40984e-09
Class-switched memory B cell_XCELL	-0.780726	1.73298e-14
Myeloid dendritic cell_XCELL	-0.626311	2.40395e-08
Cancer associated fibroblast_XCELL	-0.292288	0.0181459
Macrophage_XCELL	-0.411817	0.000653602
Macrophage M1_XCELL	-0.533508	4.73861e-06
Macrophage M2_XCELL	-0.352408	0.00398867
B cell memory_XCELL	-0.66772	1.23668e-09
B cell naive_XCELL	-0.486509	3.97282e-05
T cell NK_XCELL	-0.352594	0.00396813
Plasmacytoid dendritic cell_XCELL	-0.839432	2.45233e-18
B cell plasma_XCELL	-0.547028	2.41827e-06
T cell gamma delta_XCELL	-0.367396	0.00260714
T cell CD4+ Th2_XCELL	-0.429502	0.000356563
immune score_XCELL	-0.885009	1.36484e-22
microenvironment score_XCELL	-0.861626	3.21943e-20
B cell_EPIC	-0.655114	3.20343e-09
T cell CD8+_EPIC	-0.511757	1.31834e-05
Macrophage_EPIC	-0.695061	1.32947e-10
NK cell_EPIC	-0.318535	0.00970908
uncharacterized cell_EPIC	0.458217	0.000123894
